# Supplementary material for: Effect of women’s age on embryo morphology, cleavage rate and competence—A multicenter cohort study
Source: PLoS One. 2017 Apr 19;12(4):e0172456. doi: 10.1371/journal.pone.0172456 (PMC5396884; doi:10.1371/journal.pone.0172456)
Supplement: S1 Table — (XLS) [file pone.0172456.s001.xls]

## Sheet: S1_Groendahl Data
	centre	treatmentcount	bmi	tobacco	alcohol	treatmenttype	rfsh.dose	hmg.dose	asped	frozen	hcgvalue	gestsacksintra	heartsintra	d2.numberofcells	d2.multinuclearity	opu.nucleusmaturity	ec	pnscore	destiny.int	bcryo	semensourcetypeid	actdiag.dn97	actdiag.dn970	actdiag.dn971	actdiag.dn972	actdiag.dn973	actdiag.dn974	actdiag.dn978	actdiag.dn978b	actdiag.dn80	actdiag.de282	actdiag.de282c	actdiag.dn46	actdiag.dn469a	actdiag.dn469b	actdiag.dn469c	actdiag.dn469d	actdiag.dz302	actdiag.dz602	actdiag.idiopathic	hcg	year	frag	numb	destiny	MaleFactor	anovulation	Endometriosis	TubaFactor
1	A	1	27.7008	0	0	ICSI	2325	NA	9	1	299	1	1	0	NA	MI	NA	NA	10	0	1	0	0	0	0	0	1	0	0	0	0	0	0	0	0	1	0	0	0	0	Positive	2008	<=10%	0-1	Other	1	0	0	0
2	A	1	27.7008	0	0	ICSI	2325	NA	9	1	299	1	1	0	NA	MI	NA	NA	10	0	1	0	0	0	0	0	1	0	0	0	0	0	0	0	0	1	0	0	0	0	Positive	2008	<=10%	0-1	Other	1	0	0	0
3	A	1	27.7008	0	0	ICSI	2325	NA	9	1	299	1	1	3	NA	MII	NA	2PN	117	1	1	0	0	0	0	0	1	0	0	0	0	0	0	0	0	1	0	0	0	0	Positive	2008	<=10%	3	Transfered	1	0	0	0
4	A	1	27.7008	0	0	ICSI	2325	NA	9	1	299	1	1	1	NA	MII	NA	0PN	10	0	1	0	0	0	0	0	1	0	0	0	0	0	0	0	0	1	0	0	0	0	Positive	2008	<=10%	0-1	Other	1	0	0	0
5	A	1	27.7008	0	0	ICSI	2325	NA	9	1	299	1	1	0	NA	MI	NA	NA	10	0	1	0	0	0	0	0	1	0	0	0	0	0	0	0	0	1	0	0	0	0	Positive	2008	<=10%	0-1	Other	1	0	0	0
6	A	1	27.7008	0	0	ICSI	2325	NA	9	1	299	1	1	3	NA	MII	NA	2PN	117	0	1	0	0	0	0	0	1	0	0	0	0	0	0	0	0	1	0	0	0	0	Positive	2008	<=10%	3	Transfered	1	0	0	0
7	A	1	27.7008	0	0	ICSI	2325	NA	9	1	299	1	1	1	NA	MII	NA	Atretisk	10	0	1	0	0	0	0	0	1	0	0	0	0	0	0	0	0	1	0	0	0	0	Positive	2008	<=10%	0-1	Other	1	0	0	0
8	A	1	27.7008	0	0	ICSI	2325	NA	9	1	299	1	1	1	NA	MII	NA	0PN	10	0	1	0	0	0	0	0	1	0	0	0	0	0	0	0	0	1	0	0	0	0	Positive	2008	<=10%	0-1	Other	1	0	0	0
9	A	1	27.7008	0	0	ICSI	2325	NA	9	1	299	1	1	4	NA	MII	NA	2PN	117	0	1	0	0	0	0	0	1	0	0	0	0	0	0	0	0	1	0	0	0	0	Positive	2008	<=10%	4	Transfered	1	0	0	0
10	A	1	29.2184	20	0	IVF	2325	NA	6	0	0	0	0	2	NA	NA	PN Present	2PN	117	0	1	0	0	1	0	0	0	0	0	0	0	0	0	0	0	0	0	0	0	0	Negative	2009	<=10%	2	Transfered	0	0	0	1
11	A	1	29.2184	20	0	IVF	2325	NA	6	0	0	0	0	4	NA	NA	NA	2PN	10	0	1	0	0	1	0	0	0	0	0	0	0	0	0	0	0	0	0	0	0	0	Negative	2009	>10%	4	Other	0	0	0	1
12	A	1	29.2184	20	0	IVF	2325	NA	6	0	0	0	0	0	NA	NA	NA	0PN	10	0	1	0	0	1	0	0	0	0	0	0	0	0	0	0	0	0	0	0	0	0	Negative	2009	<=10%	0-1	Other	0	0	0	1
13	A	1	29.2184	20	0	IVF	2325	NA	6	0	0	0	0	0	NA	NA	NA	Skal	10	0	1	0	0	1	0	0	0	0	0	0	0	0	0	0	0	0	0	0	0	0	Negative	2009	<=10%	0-1	Other	0	0	0	1
14	A	1	29.2184	20	0	IVF	2325	NA	6	0	0	0	0	0	NA	NA	NA	3PN	10	0	1	0	0	1	0	0	0	0	0	0	0	0	0	0	0	0	0	0	0	0	Negative	2009	<=10%	0-1	Other	0	0	0	1
15	A	1	29.2184	20	0	IVF	2325	NA	6	0	0	0	0	1	NA	NA	NA	0PN	10	0	1	0	0	1	0	0	0	0	0	0	0	0	0	0	0	0	0	0	0	0	Negative	2009	<=10%	0-1	Other	0	0	0	1
16	A	2	29.2184	20	3	IVF	2400	NA	12	5	0	0	0	0	NA	NA	Cleaved	2PN	10	0	1	0	0	1	0	0	0	0	0	0	0	0	0	0	0	0	0	0	0	0	Negative	2009	<=10%	0-1	Other	0	0	0	1
17	A	2	29.2184	20	3	IVF	2400	NA	12	5	0	0	0	4	NA	NA	Cleaved	2PN	117	1	1	0	0	1	0	0	0	0	0	0	0	0	0	0	0	0	0	0	0	0	Negative	2009	<=10%	4	Transfered	0	0	0	1
18	A	2	29.2184	20	3	IVF	2400	NA	12	5	0	0	0	4	NA	NA	PN Present	2PN	117	0	1	0	0	1	0	0	0	0	0	0	0	0	0	0	0	0	0	0	0	0	Negative	2009	<=10%	4	Transfered	0	0	0	1
19	A	2	29.2184	20	3	IVF	2400	NA	12	5	0	0	0	4	NA	NA	PN Present	2PN	117	1	1	0	0	1	0	0	0	0	0	0	0	0	0	0	0	0	0	0	0	0	Negative	2009	>10%	4	Transfered	0	0	0	1
20	A	2	29.2184	20	3	IVF	2400	NA	12	5	0	0	0	4	NA	NA	PN Present	2PN	10	1	1	0	0	1	0	0	0	0	0	0	0	0	0	0	0	0	0	0	0	0	Negative	2009	>10%	4	Other	0	0	0	1
21	A	2	29.2184	20	3	IVF	2400	NA	12	5	0	0	0	0	NA	NA	PN Present	2PN	10	0	1	0	0	1	0	0	0	0	0	0	0	0	0	0	0	0	0	0	0	0	Negative	2009	<=10%	0-1	Other	0	0	0	1
22	A	2	29.2184	20	3	IVF	2400	NA	12	5	0	0	0	0	NA	NA	PN Present	2PN	10	0	1	0	0	1	0	0	0	0	0	0	0	0	0	0	0	0	0	0	0	0	Negative	2009	<=10%	0-1	Other	0	0	0	1
23	A	2	29.2184	20	3	IVF	2400	NA	12	5	0	0	0	3	NA	NA	Cleaved	2PN	10	1	1	0	0	1	0	0	0	0	0	0	0	0	0	0	0	0	0	0	0	0	Negative	2009	<=10%	3	Other	0	0	0	1
24	A	2	29.2184	20	3	IVF	2400	NA	12	5	0	0	0	0	NA	NA	Cleaved	2PN	10	0	1	0	0	1	0	0	0	0	0	0	0	0	0	0	0	0	0	0	0	0	Negative	2009	<=10%	0-1	Other	0	0	0	1
25	A	2	29.2184	20	3	IVF	2400	NA	12	5	0	0	0	0	NA	NA	PN Present	2PN	10	0	1	0	0	1	0	0	0	0	0	0	0	0	0	0	0	0	0	0	0	0	Negative	2009	<=10%	0-1	Other	0	0	0	1
26	A	2	29.2184	20	3	IVF	2400	NA	12	5	0	0	0	0	NA	NA	No PN obs	0PN	10	0	1	0	0	1	0	0	0	0	0	0	0	0	0	0	0	0	0	0	0	0	Negative	2009	<=10%	0-1	Other	0	0	0	1
27	A	2	29.2184	20	3	IVF	2400	NA	12	5	0	0	0	3	NA	NA	PN Present	2PN	10	1	1	0	0	1	0	0	0	0	0	0	0	0	0	0	0	0	0	0	0	0	Negative	2009	<=10%	3	Other	0	0	0	1
28	A	5	29.2184	5	0	IVF	1837.5	NA	9	2	0	0	0	4	NA	NA	PN Fade	2PN	117	0	1	0	0	1	0	0	0	0	0	0	0	0	0	0	0	0	0	0	0	0	Negative	2010	>10%	4	Transfered	0	0	0	1
29	A	5	29.2184	5	0	IVF	1837.5	NA	9	2	0	0	0	4	NA	NA	Cleaved	2PN	117	1	1	0	0	1	0	0	0	0	0	0	0	0	0	0	0	0	0	0	0	0	Negative	2010	>10%	4	Transfered	0	0	0	1
30	A	5	29.2184	5	0	IVF	1837.5	NA	9	2	0	0	0	0	NA	NA	NA	0PN	10	0	1	0	0	1	0	0	0	0	0	0	0	0	0	0	0	0	0	0	0	0	Negative	2010	<=10%	0-1	Other	0	0	0	1
31	A	5	29.2184	5	0	IVF	1837.5	NA	9	2	0	0	0	2	NA	NA	PN Present	2PN	117	1	1	0	0	1	0	0	0	0	0	0	0	0	0	0	0	0	0	0	0	0	Negative	2010	<=10%	2	Transfered	0	0	0	1
32	A	5	29.2184	5	0	IVF	1837.5	NA	9	2	0	0	0	3	NA	NA	PN Present	2PN	10	0	1	0	0	1	0	0	0	0	0	0	0	0	0	0	0	0	0	0	0	0	Negative	2010	>10%	3	Other	0	0	0	1
33	A	5	29.2184	5	0	IVF	1837.5	NA	9	2	0	0	0	7	NA	NA	Cleaved	2PN	10	0	1	0	0	1	0	0	0	0	0	0	0	0	0	0	0	0	0	0	0	0	Negative	2010	>10%	>4	Other	0	0	0	1
34	A	5	29.2184	5	0	IVF	1837.5	NA	9	2	0	0	0	4	NA	NA	Cleaved	2PN	117	0	1	0	0	1	0	0	0	0	0	0	0	0	0	0	0	0	0	0	0	0	Negative	2010	<=10%	4	Transfered	0	0	0	1
35	A	5	29.2184	5	0	IVF	1837.5	NA	9	2	0	0	0	1	NA	NA	PN Present	2PN	10	0	1	0	0	1	0	0	0	0	0	0	0	0	0	0	0	0	0	0	0	0	Negative	2010	<=10%	0-1	Other	0	0	0	1
36	A	5	29.2184	5	0	IVF	1837.5	NA	9	2	0	0	0	0	NA	NA	NA	0PN	10	0	1	0	0	1	0	0	0	0	0	0	0	0	0	0	0	0	0	0	0	0	Negative	2010	<=10%	0-1	Other	0	0	0	1
37	A	1	18.937	0	5	IVF	1050	NA	14	0	762	2	2	2	D2	NA	PN Present	2PN	10	0	1	0	0	0	0	0	1	0	0	0	0	0	0	0	0	1	0	0	0	0	Positive	2009	<=10%	2	Other	1	0	0	0
38	A	1	18.937	0	5	IVF	1050	NA	14	0	762	2	2	0	NA	NA	NA	0PN	10	0	1	0	0	0	0	0	1	0	0	0	0	0	0	0	0	1	0	0	0	0	Positive	2009	<=10%	0-1	Other	1	0	0	0
39	A	1	18.937	0	5	IVF	1050	NA	14	0	762	2	2	2	D2	NA	Cleaving	0PN	10	0	1	0	0	0	0	0	1	0	0	0	0	0	0	0	0	1	0	0	0	0	Positive	2009	<=10%	2	Other	1	0	0	0
40	A	1	18.937	0	5	IVF	1050	NA	14	0	762	2	2	0	NA	NA	NA	0PN	10	0	1	0	0	0	0	0	1	0	0	0	0	0	0	0	0	1	0	0	0	0	Positive	2009	<=10%	0-1	Other	1	0	0	0
41	A	1	18.937	0	5	IVF	1050	NA	14	0	762	2	2	0	NA	NA	NA	0PN	10	0	1	0	0	0	0	0	1	0	0	0	0	0	0	0	0	1	0	0	0	0	Positive	2009	<=10%	0-1	Other	1	0	0	0
42	A	1	18.937	0	5	IVF	1050	NA	14	0	762	2	2	0	NA	NA	NA	0PN	10	0	1	0	0	0	0	0	1	0	0	0	0	0	0	0	0	1	0	0	0	0	Positive	2009	<=10%	0-1	Other	1	0	0	0
43	A	1	18.937	0	5	IVF	1050	NA	14	0	762	2	2	0	NA	NA	NA	0PN	10	0	1	0	0	0	0	0	1	0	0	0	0	0	0	0	0	1	0	0	0	0	Positive	2009	<=10%	0-1	Other	1	0	0	0
44	A	1	18.937	0	5	IVF	1050	NA	14	0	762	2	2	0	NA	NA	PN Present	0PN	10	0	1	0	0	0	0	0	1	0	0	0	0	0	0	0	0	1	0	0	0	0	Positive	2009	<=10%	0-1	Other	1	0	0	0
45	A	1	18.937	0	5	IVF	1050	NA	14	0	762	2	2	0	NA	NA	NA	0PN	10	0	1	0	0	0	0	0	1	0	0	0	0	0	0	0	0	1	0	0	0	0	Positive	2009	<=10%	0-1	Other	1	0	0	0
46	A	1	18.937	0	5	IVF	1050	NA	14	0	762	2	2	0	NA	NA	PN Present	0PN	10	0	1	0	0	0	0	0	1	0	0	0	0	0	0	0	0	1	0	0	0	0	Positive	2009	<=10%	0-1	Other	1	0	0	0
47	A	1	18.937	0	5	IVF	1050	NA	14	0	762	2	2	2	NA	NA	PN Present	2PN	10	0	1	0	0	0	0	0	1	0	0	0	0	0	0	0	0	1	0	0	0	0	Positive	2009	<=10%	2	Other	1	0	0	0
48	A	1	18.937	0	5	IVF	1050	NA	14	0	762	2	2	0	NA	NA	NA	0PN	10	0	1	0	0	0	0	0	1	0	0	0	0	0	0	0	0	1	0	0	0	0	Positive	2009	<=10%	0-1	Other	1	0	0	0
49	A	1	18.937	0	5	IVF	1050	NA	14	0	762	2	2	2	NA	NA	PN Present	2PN	117	0	1	0	0	0	0	0	1	0	0	0	0	0	0	0	0	1	0	0	0	0	Positive	2009	<=10%	2	Transfered	1	0	0	0
50	A	1	18.937	0	5	IVF	1050	NA	14	0	762	2	2	2	NA	NA	PN Present	2PN	117	0	1	0	0	0	0	0	1	0	0	0	0	0	0	0	0	1	0	0	0	0	Positive	2009	<=10%	2	Transfered	1	0	0	0
51	A	1	25.6055	0	3	IVF	2062.5	NA	6	0	0	0	0	0	NA	NA	No PN obs	0PN	10	0	1	0	0	0	0	0	0	0	0	0	0	0	0	0	0	0	0	0	0	0	Negative	2009	<=10%	0-1	Other	0	0	0	0
52	A	1	25.6055	0	3	IVF	2062.5	NA	6	0	0	0	0	0	NA	NA	No PN obs	0PN	10	0	1	0	0	0	0	0	0	0	0	0	0	0	0	0	0	0	0	0	0	0	Negative	2009	<=10%	0-1	Other	0	0	0	0
53	A	1	25.6055	0	3	IVF	2062.5	NA	6	0	0	0	0	0	NA	NA	No PN obs	0PN	10	0	1	0	0	0	0	0	0	0	0	0	0	0	0	0	0	0	0	0	0	0	Negative	2009	<=10%	0-1	Other	0	0	0	0
54	A	1	25.6055	0	3	IVF	2062.5	NA	6	0	0	0	0	4	NA	NA	Cleaved	2PN	117	0	1	0	0	0	0	0	0	0	0	0	0	0	0	0	0	0	0	0	0	0	Negative	2009	>10%	4	Transfered	0	0	0	0
55	A	1	25.6055	0	3	IVF	2062.5	NA	6	0	0	0	0	0	NA	NA	No PN obs	0PN	10	0	1	0	0	0	0	0	0	0	0	0	0	0	0	0	0	0	0	0	0	0	Negative	2009	<=10%	0-1	Other	0	0	0	0
56	A	1	25.6055	0	3	IVF	2062.5	NA	6	0	0	0	0	0	NA	NA	No PN obs	0PN	10	0	1	0	0	0	0	0	0	0	0	0	0	0	0	0	0	0	0	0	0	0	Negative	2009	<=10%	0-1	Other	0	0	0	0
57	A	2	25.2595	0	0	IVF	1237.5	NA	13	6	0	0	0	4	NA	NA	PN Present	2PN	117	1	1	0	0	0	0	0	0	0	0	0	1	0	0	0	0	0	0	0	0	0	Negative	2009	<=10%	4	Transfered	0	1	0	0
58	A	2	25.2595	0	0	IVF	1237.5	NA	13	6	0	0	0	4	NA	NA	PN Fade	2PN	117	1	1	0	0	0	0	0	0	0	0	0	1	0	0	0	0	0	0	0	0	0	Negative	2009	<=10%	4	Transfered	0	1	0	0
59	A	2	25.2595	0	0	IVF	1237.5	NA	13	6	0	0	0	4	NA	NA	Cleaved	2PN	117	0	1	0	0	0	0	0	0	0	0	0	1	0	0	0	0	0	0	0	0	0	Negative	2009	<=10%	4	Transfered	0	1	0	0
60	A	2	25.2595	0	0	IVF	1237.5	NA	13	6	0	0	0	0	NA	NA	NA	0PN	10	0	1	0	0	0	0	0	0	0	0	0	1	0	0	0	0	0	0	0	0	0	Negative	2009	<=10%	0-1	Other	0	1	0	0
61	A	2	25.2595	0	0	IVF	1237.5	NA	13	6	0	0	0	2	NA	NA	PN Present	2PN	10	1	1	0	0	0	0	0	0	0	0	0	1	0	0	0	0	0	0	0	0	0	Negative	2009	>10%	2	Other	0	1	0	0
62	A	2	25.2595	0	0	IVF	1237.5	NA	13	6	0	0	0	4	NA	NA	Cleaved	2PN	117	0	1	0	0	0	0	0	0	0	0	0	1	0	0	0	0	0	0	0	0	0	Negative	2009	<=10%	4	Transfered	0	1	0	0
63	A	2	25.2595	0	0	IVF	1237.5	NA	13	6	0	0	0	0	NA	NA	NA	0PN	10	0	1	0	0	0	0	0	0	0	0	0	1	0	0	0	0	0	0	0	0	0	Negative	2009	<=10%	0-1	Other	0	1	0	0
64	A	2	25.2595	0	0	IVF	1237.5	NA	13	6	0	0	0	5	NA	NA	PN Present	2PN	10	0	1	0	0	0	0	0	0	0	0	0	1	0	0	0	0	0	0	0	0	0	Negative	2009	<=10%	>4	Other	0	1	0	0
65	A	2	25.2595	0	0	IVF	1237.5	NA	13	6	0	0	0	2	D2	NA	PN Present	2PN	10	0	1	0	0	0	0	0	0	0	0	0	1	0	0	0	0	0	0	0	0	0	Negative	2009	>10%	2	Other	0	1	0	0
66	A	2	25.2595	0	0	IVF	1237.5	NA	13	6	0	0	0	3	NA	NA	Cleaved	2PN	10	1	1	0	0	0	0	0	0	0	0	0	1	0	0	0	0	0	0	0	0	0	Negative	2009	<=10%	3	Other	0	1	0	0
67	A	2	25.2595	0	0	IVF	1237.5	NA	13	6	0	0	0	0	NA	NA	NA	0PN	10	0	1	0	0	0	0	0	0	0	0	0	1	0	0	0	0	0	0	0	0	0	Negative	2009	<=10%	0-1	Other	0	1	0	0
68	A	2	25.2595	0	0	IVF	1237.5	NA	13	6	0	0	0	4	NA	NA	Cleaved	2PN	10	1	1	0	0	0	0	0	0	0	0	0	1	0	0	0	0	0	0	0	0	0	Negative	2009	>10%	4	Other	0	1	0	0
69	A	2	25.2595	0	0	IVF	1237.5	NA	13	6	0	0	0	4	NA	NA	Cleaved	2PN	10	1	1	0	0	0	0	0	0	0	0	0	1	0	0	0	0	0	0	0	0	0	Negative	2009	<=10%	4	Other	0	1	0	0
70	A	1	NA	0	0	IVF	975	NA	7	0	1192	2	2	4	NA	NA	PN Present	2PN	10	0	1	0	0	0	0	0	0	0	0	0	0	0	0	0	0	0	0	0	0	0	Positive	2009	>10%	4	Other	0	0	0	0
71	A	1	NA	0	0	IVF	975	NA	7	0	1192	2	2	1	NA	NA	PN Present	2PN	10	0	1	0	0	0	0	0	0	0	0	0	0	0	0	0	0	0	0	0	0	0	Positive	2009	<=10%	0-1	Other	0	0	0	0
72	A	1	NA	0	0	IVF	975	NA	7	0	1192	2	2	2	NA	NA	PN Present	2PN	10	0	1	0	0	0	0	0	0	0	0	0	0	0	0	0	0	0	0	0	0	0	Positive	2009	>10%	2	Other	0	0	0	0
73	A	1	NA	0	0	IVF	975	NA	7	0	1192	2	2	2	NA	NA	PN Present	2PN	117	0	1	0	0	0	0	0	0	0	0	0	0	0	0	0	0	0	0	0	0	0	Positive	2009	>10%	2	Transfered	0	0	0	0
74	A	1	NA	0	0	IVF	975	NA	7	0	1192	2	2	2	NA	NA	PN Present	2PN	10	0	1	0	0	0	0	0	0	0	0	0	0	0	0	0	0	0	0	0	0	0	Positive	2009	>10%	2	Other	0	0	0	0
75	A	1	NA	0	0	IVF	975	NA	7	0	1192	2	2	4	NA	NA	PN Present	2PN	117	0	1	0	0	0	0	0	0	0	0	0	0	0	0	0	0	0	0	0	0	0	Positive	2009	>10%	4	Transfered	0	0	0	0
76	A	1	NA	0	0	IVF	975	NA	7	0	1192	2	2	0	NA	NA	NA	2PN	10	0	1	0	0	0	0	0	0	0	0	0	0	0	0	0	0	0	0	0	0	0	Positive	2009	<=10%	0-1	Other	0	0	0	0
77	A	2	17.5146	0	2	IVF	1000	NA	4	1	0	0	0	2	NA	NA	PN Present	2PN	8	1	1	0	0	0	0	0	0	0	0	0	0	0	0	0	0	0	0	0	0	0	Negative	2010	<=10%	2	Frozen	0	0	0	0
78	A	2	17.5146	0	2	IVF	1000	NA	4	1	0	0	0	4	NA	NA	PN Present	2PN	117	0	1	0	0	0	0	0	0	0	0	0	0	0	0	0	0	0	0	0	0	0	Negative	2010	<=10%	4	Transfered	0	0	0	0
79	A	2	17.5146	0	2	IVF	1000	NA	4	1	0	0	0	1	NA	NA	PN Present	2PN	10	0	1	0	0	0	0	0	0	0	0	0	0	0	0	0	0	0	0	0	0	0	Negative	2010	<=10%	0-1	Other	0	0	0	0
80	A	2	17.5146	0	2	IVF	1000	NA	4	1	0	0	0	1	NA	NA	No PN obs	0PN	10	0	1	0	0	0	0	0	0	0	0	0	0	0	0	0	0	0	0	0	0	0	Negative	2010	<=10%	0-1	Other	0	0	0	0
81	A	3	17.0874	0	1	IVF	1225	NA	5	3	394	1	1	2	NA	NA	PN Present	2PN	8	1	1	0	0	0	0	0	0	0	0	0	0	0	0	0	0	0	0	0	0	0	Positive	2010	<=10%	2	Frozen	0	0	0	0
82	A	3	17.0874	0	1	IVF	1225	NA	5	3	394	1	1	0	NA	NA	NA	0PN	10	0	1	0	0	0	0	0	0	0	0	0	0	0	0	0	0	0	0	0	0	0	Positive	2010	<=10%	0-1	Other	0	0	0	0
83	A	3	17.0874	0	1	IVF	1225	NA	5	3	394	1	1	4	NA	NA	PN Fade	2PN	117	0	1	0	0	0	0	0	0	0	0	0	0	0	0	0	0	0	0	0	0	0	Positive	2010	<=10%	4	Transfered	0	0	0	0
84	A	3	17.0874	0	1	IVF	1225	NA	5	3	394	1	1	2	NA	NA	PN Present	2PN	8	1	1	0	0	0	0	0	0	0	0	0	0	0	0	0	0	0	0	0	0	0	Positive	2010	<=10%	2	Frozen	0	0	0	0
85	A	3	17.0874	0	1	IVF	1225	NA	5	3	394	1	1	2	NA	NA	PN Present	2PN	8	1	1	0	0	0	0	0	0	0	0	0	0	0	0	0	0	0	0	0	0	0	Positive	2010	>10%	2	Frozen	0	0	0	0
86	A	1	21.4536	0	2	IVF	2100	NA	10	2	0	0	0	2	NA	NA	PN Present	2PN	10	0	1	0	0	1	0	0	0	0	0	0	0	0	0	0	0	0	0	0	1	0	Negative	2010	<=10%	2	Other	0	0	0	1
87	A	1	21.4536	0	2	IVF	2100	NA	10	2	0	0	0	2	D2	NA	PN Present	2PN	10	0	1	0	0	1	0	0	0	0	0	0	0	0	0	0	0	0	0	0	1	0	Negative	2010	<=10%	2	Other	0	0	0	1
88	A	1	21.4536	0	2	IVF	2100	NA	10	2	0	0	0	0	NA	NA	No PN obs	0PN	10	0	1	0	0	1	0	0	0	0	0	0	0	0	0	0	0	0	0	0	1	0	Negative	2010	<=10%	0-1	Other	0	0	0	1
89	A	1	21.4536	0	2	IVF	2100	NA	10	2	0	0	0	4	NA	NA	Cleaved	2PN	8	1	1	0	0	1	0	0	0	0	0	0	0	0	0	0	0	0	0	0	1	0	Negative	2010	<=10%	4	Frozen	0	0	0	1
90	A	1	21.4536	0	2	IVF	2100	NA	10	2	0	0	0	2	NA	NA	PN Present	2PN	8	1	1	0	0	1	0	0	0	0	0	0	0	0	0	0	0	0	0	0	1	0	Negative	2010	<=10%	2	Frozen	0	0	0	1
91	A	1	21.4536	0	2	IVF	2100	NA	10	2	0	0	0	4	NA	NA	PN Fade	2PN	117	0	1	0	0	1	0	0	0	0	0	0	0	0	0	0	0	0	0	0	1	0	Negative	2010	<=10%	4	Transfered	0	0	0	1
92	A	1	21.4536	0	2	IVF	2100	NA	10	2	0	0	0	4	NA	NA	Cleaved	2PN	10	0	1	0	0	1	0	0	0	0	0	0	0	0	0	0	0	0	0	0	1	0	Negative	2010	<=10%	4	Other	0	0	0	1
93	A	1	21.4536	0	2	IVF	2100	NA	10	2	0	0	0	4	NA	NA	Cleaved	2PN	117	0	1	0	0	1	0	0	0	0	0	0	0	0	0	0	0	0	0	0	1	0	Negative	2010	<=10%	4	Transfered	0	0	0	1
94	A	1	21.4536	0	2	IVF	2100	NA	10	2	0	0	0	1	NA	NA	PN Present	2PN	10	0	1	0	0	1	0	0	0	0	0	0	0	0	0	0	0	0	0	0	1	0	Negative	2010	<=10%	0-1	Other	0	0	0	1
95	A	1	21.4536	0	2	IVF	2100	NA	10	2	0	0	0	4	NA	NA	Cleaved	2PN	10	0	1	0	0	1	0	0	0	0	0	0	0	0	0	0	0	0	0	0	1	0	Negative	2010	<=10%	4	Other	0	0	0	1
96	A	2	21.4536	0	5	IVF	1950	NA	8	5	0	0	0	4	NA	NA	PN Fade	2PN	117	1	1	0	0	0	0	0	0	0	0	0	0	0	0	0	0	0	0	0	1	0	Negative	2010	<=10%	4	Transfered	0	0	0	0
97	A	2	21.4536	0	5	IVF	1950	NA	8	5	0	0	0	0	NA	NA	NA	0PN	10	0	1	0	0	0	0	0	0	0	0	0	0	0	0	0	0	0	0	0	1	0	Negative	2010	<=10%	0-1	Other	0	0	0	0
98	A	2	21.4536	0	5	IVF	1950	NA	8	5	0	0	0	4	NA	NA	PN Present	2PN	8	1	1	0	0	0	0	0	0	0	0	0	0	0	0	0	0	0	0	0	1	0	Negative	2010	<=10%	4	Frozen	0	0	0	0
99	A	2	21.4536	0	5	IVF	1950	NA	8	5	0	0	0	4	NA	NA	Cleaving	2PN	117	1	1	0	0	0	0	0	0	0	0	0	0	0	0	0	0	0	0	0	1	0	Negative	2010	<=10%	4	Transfered	0	0	0	0
100	A	2	21.4536	0	5	IVF	1950	NA	8	5	0	0	0	2	NA	NA	PN Present	2PN	8	1	1	0	0	0	0	0	0	0	0	0	0	0	0	0	0	0	0	0	1	0	Negative	2010	>10%	2	Frozen	0	0	0	0
101	A	2	21.4536	0	5	IVF	1950	NA	8	5	0	0	0	0	NA	NA	PN Present	3PN	10	0	1	0	0	0	0	0	0	0	0	0	0	0	0	0	0	0	0	0	1	0	Negative	2010	<=10%	0-1	Other	0	0	0	0
102	A	2	21.4536	0	5	IVF	1950	NA	8	5	0	0	0	4	NA	NA	PN Fade	2PN	117	0	1	0	0	0	0	0	0	0	0	0	0	0	0	0	0	0	0	0	1	0	Negative	2010	<=10%	4	Transfered	0	0	0	0
103	A	2	21.4536	0	5	IVF	1950	NA	8	5	0	0	0	6	NA	NA	Cleaving	2PN	10	1	1	0	0	0	0	0	0	0	0	0	0	0	0	0	0	0	0	0	1	0	Negative	2010	>10%	>4	Other	0	0	0	0
104	A	2	24.3496	0	2	IVF	1325	NA	7	4	0	0	0	4	NA	NA	PN Fade	2PN	117	0	1	0	0	0	0	0	0	0	0	0	0	0	0	0	0	0	0	0	0	0	Negative	2009	<=10%	4	Transfered	0	0	0	0
105	A	2	24.3496	0	2	IVF	1325	NA	7	4	0	0	0	4	NA	NA	PN Present	2PN	117	1	1	0	0	0	0	0	0	0	0	0	0	0	0	0	0	0	0	0	0	0	Negative	2009	>10%	4	Transfered	0	0	0	0
106	A	2	24.3496	0	2	IVF	1325	NA	7	4	0	0	0	0	NA	NA	No PN obs	0PN	10	0	1	0	0	0	0	0	0	0	0	0	0	0	0	0	0	0	0	0	0	0	Negative	2009	<=10%	0-1	Other	0	0	0	0
107	A	2	24.3496	0	2	IVF	1325	NA	7	4	0	0	0	5	NA	NA	PN Present	2PN	10	0	1	0	0	0	0	0	0	0	0	0	0	0	0	0	0	0	0	0	0	0	Negative	2009	>10%	>4	Other	0	0	0	0
108	A	2	24.3496	0	2	IVF	1325	NA	7	4	0	0	0	2	NA	NA	PN Present	0PN	10	1	1	0	0	0	0	0	0	0	0	0	0	0	0	0	0	0	0	0	0	0	Negative	2009	<=10%	2	Other	0	0	0	0
109	A	2	24.3496	0	2	IVF	1325	NA	7	4	0	0	0	4	NA	NA	PN Fade	2PN	117	1	1	0	0	0	0	0	0	0	0	0	0	0	0	0	0	0	0	0	0	0	Negative	2009	<=10%	4	Transfered	0	0	0	0
110	A	2	24.3496	0	2	IVF	1325	NA	7	4	0	0	0	2	NA	NA	PN Present	2PN	117	1	1	0	0	0	0	0	0	0	0	0	0	0	0	0	0	0	0	0	0	0	Negative	2009	<=10%	2	Transfered	0	0	0	0
111	A	5	25.6173	0	0	ICSI	1800	NA	10	2	0	0	0	0	NA	MI	NA	NA	10	0	1	0	0	0	0	0	0	0	0	0	0	0	0	0	0	0	0	0	0	0	Negative	2010	<=10%	0-1	Other	0	0	0	0
112	A	5	25.6173	0	0	ICSI	1800	NA	10	2	0	0	0	4	NA	MII	PN Fade	2PN	117	0	1	0	0	0	0	0	0	0	0	0	0	0	0	0	0	0	0	0	0	0	Negative	2010	<=10%	4	Transfered	0	0	0	0
113	A	5	25.6173	0	0	ICSI	1800	NA	10	2	0	0	0	4	NA	MII	PN Fade	2PN	8	1	1	0	0	0	0	0	0	0	0	0	0	0	0	0	0	0	0	0	0	0	Negative	2010	<=10%	4	Frozen	0	0	0	0
114	A	5	25.6173	0	0	ICSI	1800	NA	10	2	0	0	0	0	NA	MI	NA	NA	10	0	1	0	0	0	0	0	0	0	0	0	0	0	0	0	0	0	0	0	0	0	Negative	2010	<=10%	0-1	Other	0	0	0	0
115	A	5	25.6173	0	0	ICSI	1800	NA	10	2	0	0	0	0	NA	Shell	NA	NA	10	0	1	0	0	0	0	0	0	0	0	0	0	0	0	0	0	0	0	0	0	0	Negative	2010	<=10%	0-1	Other	0	0	0	0
116	A	5	25.6173	0	0	ICSI	1800	NA	10	2	0	0	0	0	NA	MI	NA	NA	10	0	1	0	0	0	0	0	0	0	0	0	0	0	0	0	0	0	0	0	0	0	Negative	2010	<=10%	0-1	Other	0	0	0	0
117	A	5	25.6173	0	0	ICSI	1800	NA	10	2	0	0	0	4	NA	MII	PN Present	2PN	8	1	1	0	0	0	0	0	0	0	0	0	0	0	0	0	0	0	0	0	0	0	Negative	2010	>10%	4	Frozen	0	0	0	0
118	A	5	25.6173	0	0	ICSI	1800	NA	10	2	0	0	0	5	NA	MII	PN Present	2PN	10	0	1	0	0	0	0	0	0	0	0	0	0	0	0	0	0	0	0	0	0	0	Negative	2010	>10%	>4	Other	0	0	0	0
119	A	5	25.6173	0	0	ICSI	1800	NA	10	2	0	0	0	0	NA	MII	No PN obs	0PN	10	0	1	0	0	0	0	0	0	0	0	0	0	0	0	0	0	0	0	0	0	0	Negative	2010	<=10%	0-1	Other	0	0	0	0
120	A	5	25.6173	0	0	ICSI	1800	NA	10	2	0	0	0	2	NA	MII	PN Fade	2PN	10	0	1	0	0	0	0	0	0	0	0	0	0	0	0	0	0	0	0	0	0	0	Negative	2010	>10%	2	Other	0	0	0	0
121	A	1	21.8871	0	0	IVF	1125	NA	5	2	0	0	0	4	NA	NA	NA	2PN	8	1	1	0	0	0	0	0	0	0	0	0	0	0	0	0	0	0	0	0	0	0	Negative	2008	<=10%	4	Frozen	0	0	0	0
122	A	1	21.8871	0	0	IVF	1125	NA	5	2	0	0	0	4	NA	NA	NA	2PN	8	1	1	0	0	0	0	0	0	0	0	0	0	0	0	0	0	0	0	0	0	0	Negative	2008	<=10%	4	Frozen	0	0	0	0
123	A	1	21.8871	0	0	IVF	1125	NA	5	2	0	0	0	1	NA	NA	NA	0PN	10	0	1	0	0	0	0	0	0	0	0	0	0	0	0	0	0	0	0	0	0	0	Negative	2008	<=10%	0-1	Other	0	0	0	0
124	A	1	21.8871	0	0	IVF	1125	NA	5	2	0	0	0	4	NA	NA	NA	2PN	117	0	1	0	0	0	0	0	0	0	0	0	0	0	0	0	0	0	0	0	0	0	Negative	2008	<=10%	4	Transfered	0	0	0	0
125	A	1	21.8871	0	0	IVF	1125	NA	5	2	0	0	0	1	NA	NA	NA	0PN	10	0	1	0	0	0	0	0	0	0	0	0	0	0	0	0	0	0	0	0	0	0	Negative	2008	<=10%	0-1	Other	0	0	0	0
126	A	2	22.571	0	0	IVF	1725	NA	2	0	0	0	0	4	NA	NA	NA	2PN	117	0	1	0	0	0	0	0	0	0	0	0	0	0	0	0	0	0	0	0	0	0	Negative	2008	<=10%	4	Transfered	0	0	0	0
127	A	2	22.571	0	0	IVF	1725	NA	2	0	0	0	0	4	NA	NA	NA	2PN	117	0	1	0	0	0	0	0	0	0	0	0	0	0	0	0	0	0	0	0	0	0	Negative	2008	<=10%	4	Transfered	0	0	0	0
128	A	5	21.9713	0	0	IVF	900	NA	12	3	331	1	1	4	NA	NA	Cleaved	0PN	10	0	1	0	0	0	0	0	0	0	0	0	0	0	0	0	0	0	0	0	0	0	Positive	2010	<=10%	4	Other	0	0	0	0
129	A	5	21.9713	0	0	IVF	900	NA	12	3	331	1	1	4	NA	NA	Cleaved	2PN	117	0	1	0	0	0	0	0	0	0	0	0	0	0	0	0	0	0	0	0	0	0	Positive	2010	<=10%	4	Transfered	0	0	0	0
130	A	5	21.9713	0	0	IVF	900	NA	12	3	331	1	1	4	NA	NA	Cleaved	2PN	117	0	1	0	0	0	0	0	0	0	0	0	0	0	0	0	0	0	0	0	0	0	Positive	2010	<=10%	4	Transfered	0	0	0	0
131	A	5	21.9713	0	0	IVF	900	NA	12	3	331	1	1	0	NA	NA	No PN obs	0PN	10	0	1	0	0	0	0	0	0	0	0	0	0	0	0	0	0	0	0	0	0	0	Positive	2010	<=10%	0-1	Other	0	0	0	0
132	A	5	21.9713	0	0	IVF	900	NA	12	3	331	1	1	0	NA	NA	No PN obs	0PN	10	0	1	0	0	0	0	0	0	0	0	0	0	0	0	0	0	0	0	0	0	0	Positive	2010	<=10%	0-1	Other	0	0	0	0
133	A	5	21.9713	0	0	IVF	900	NA	12	3	331	1	1	4	NA	NA	Cleaved	2PN	8	1	1	0	0	0	0	0	0	0	0	0	0	0	0	0	0	0	0	0	0	0	Positive	2010	<=10%	4	Frozen	0	0	0	0
134	A	5	21.9713	0	0	IVF	900	NA	12	3	331	1	1	0	NA	NA	No PN obs	0PN	10	0	1	0	0	0	0	0	0	0	0	0	0	0	0	0	0	0	0	0	0	0	Positive	2010	<=10%	0-1	Other	0	0	0	0
135	A	5	21.9713	0	0	IVF	900	NA	12	3	331	1	1	4	NA	NA	Cleaved	1PN	10	0	1	0	0	0	0	0	0	0	0	0	0	0	0	0	0	0	0	0	0	0	Positive	2010	<=10%	4	Other	0	0	0	0
136	A	5	21.9713	0	0	IVF	900	NA	12	3	331	1	1	8	NA	NA	Cleaved	0PN	10	0	1	0	0	0	0	0	0	0	0	0	0	0	0	0	0	0	0	0	0	0	Positive	2010	<=10%	>4	Other	0	0	0	0
137	A	5	21.9713	0	0	IVF	900	NA	12	3	331	1	1	4	NA	NA	Cleaved	2PN	8	1	1	0	0	0	0	0	0	0	0	0	0	0	0	0	0	0	0	0	0	0	Positive	2010	<=10%	4	Frozen	0	0	0	0
138	A	5	21.9713	0	0	IVF	900	NA	12	3	331	1	1	4	NA	NA	Cleaved	2PN	8	1	1	0	0	0	0	0	0	0	0	0	0	0	0	0	0	0	0	0	0	0	Positive	2010	<=10%	4	Frozen	0	0	0	0
139	A	5	21.9713	0	0	IVF	900	NA	12	3	331	1	1	0	NA	NA	No PN obs	0PN	10	0	1	0	0	0	0	0	0	0	0	0	0	0	0	0	0	0	0	0	0	0	Positive	2010	<=10%	0-1	Other	0	0	0	0
140	A	1	31.25	0	0	IVF	2850	NA	7	0	4.12	0	0	0	NA	NA	No PN obs	0PN	10	0	1	0	0	0	0	0	1	0	0	0	0	0	0	0	0	0	0	0	0	0	Negative	2009	<=10%	0-1	Other	1	0	0	0
141	A	1	31.25	0	0	IVF	2850	NA	7	0	4.12	0	0	0	NA	NA	No PN obs	0PN	10	0	1	0	0	0	0	0	1	0	0	0	0	0	0	0	0	0	0	0	0	0	Negative	2009	<=10%	0-1	Other	1	0	0	0
142	A	1	31.25	0	0	IVF	2850	NA	7	0	4.12	0	0	0	NA	NA	No PN obs	0PN	10	0	1	0	0	0	0	0	1	0	0	0	0	0	0	0	0	0	0	0	0	0	Negative	2009	<=10%	0-1	Other	1	0	0	0
143	A	1	31.25	0	0	IVF	2850	NA	7	0	4.12	0	0	4	NA	NA	Cleaved	2PN	117	0	1	0	0	0	0	0	1	0	0	0	0	0	0	0	0	0	0	0	0	0	Negative	2009	>10%	4	Transfered	1	0	0	0
144	A	1	31.25	0	0	IVF	2850	NA	7	0	4.12	0	0	0	NA	NA	No PN obs	0PN	10	0	1	0	0	0	0	0	1	0	0	0	0	0	0	0	0	0	0	0	0	0	Negative	2009	<=10%	0-1	Other	1	0	0	0
145	A	1	31.25	0	0	IVF	2850	NA	7	0	4.12	0	0	0	NA	NA	No PN obs	0PN	10	0	1	0	0	0	0	0	1	0	0	0	0	0	0	0	0	0	0	0	0	0	Negative	2009	<=10%	0-1	Other	1	0	0	0
146	A	1	31.25	0	0	IVF	2850	NA	7	0	4.12	0	0	0	NA	NA	No PN obs	0PN	10	0	1	0	0	0	0	0	1	0	0	0	0	0	0	0	0	0	0	0	0	0	Negative	2009	<=10%	0-1	Other	1	0	0	0
147	A	2	31.6406	0	0	ICSI	3525	NA	11	2	906	2	2	1	NA	NA	Cleaved	0PN	10	0	1	0	0	0	0	0	0	0	0	0	0	0	0	0	0	0	0	0	0	0	Positive	2010	<=10%	0-1	Other	0	0	0	0
148	A	2	31.6406	0	0	ICSI	3525	NA	11	2	906	2	2	4	NA	MII	Cleaved	0PN	10	0	1	0	0	0	0	0	0	0	0	0	0	0	0	0	0	0	0	0	0	0	Positive	2010	>10%	4	Other	0	0	0	0
149	A	2	31.6406	0	0	ICSI	3525	NA	11	2	906	2	2	4	NA	NA	Cleaved	2PN	8	1	1	0	0	0	0	0	0	0	0	0	0	0	0	0	0	0	0	0	0	0	Positive	2010	>10%	4	Frozen	0	0	0	0
150	A	2	31.6406	0	0	ICSI	3525	NA	11	2	906	2	2	1	NA	NA	Cleaved	0PN	10	0	1	0	0	0	0	0	0	0	0	0	0	0	0	0	0	0	0	0	0	0	Positive	2010	<=10%	0-1	Other	0	0	0	0
151	A	2	31.6406	0	0	ICSI	3525	NA	11	2	906	2	2	4	NA	NA	Cleaved	2PN	8	1	1	0	0	0	0	0	0	0	0	0	0	0	0	0	0	0	0	0	0	0	Positive	2010	>10%	4	Frozen	0	0	0	0
152	A	2	31.6406	0	0	ICSI	3525	NA	11	2	906	2	2	1	NA	NA	No PN obs	0PN	10	0	1	0	0	0	0	0	0	0	0	0	0	0	0	0	0	0	0	0	0	0	Positive	2010	<=10%	0-1	Other	0	0	0	0
153	A	2	31.6406	0	0	ICSI	3525	NA	11	2	906	2	2	2	NA	MII	PN Present	2PN	10	0	1	0	0	0	0	0	0	0	0	0	0	0	0	0	0	0	0	0	0	0	Positive	2010	<=10%	2	Other	0	0	0	0
154	A	2	31.6406	0	0	ICSI	3525	NA	11	2	906	2	2	4	NA	MII	Cleaved	2PN	117	0	1	0	0	0	0	0	0	0	0	0	0	0	0	0	0	0	0	0	0	0	Positive	2010	<=10%	4	Transfered	0	0	0	0
155	A	2	31.6406	0	0	ICSI	3525	NA	11	2	906	2	2	4	NA	MII	Cleaved	2PN	117	0	1	0	0	0	0	0	0	0	0	0	0	0	0	0	0	0	0	0	0	0	Positive	2010	<=10%	4	Transfered	0	0	0	0
156	A	2	31.6406	0	0	ICSI	3525	NA	11	2	906	2	2	0	NA	NA	NA	Skal	10	0	1	0	0	0	0	0	0	0	0	0	0	0	0	0	0	0	0	0	0	0	Positive	2010	<=10%	0-1	Other	0	0	0	0
157	A	2	31.6406	0	0	ICSI	3525	NA	11	2	906	2	2	1	NA	MII	No PN obs	0PN	10	0	1	0	0	0	0	0	0	0	0	0	0	0	0	0	0	0	0	0	0	0	Positive	2010	<=10%	0-1	Other	0	0	0	0
158	A	1	24.4473	0	0	IVF	1987.5	NA	13	4	0	0	0	0	NA	NA	Cleaved	2PN	10	0	1	0	0	0	0	0	0	0	0	0	0	0	0	0	0	0	0	0	0	0	Negative	2009	<=10%	0-1	Other	0	0	0	0
159	A	1	24.4473	0	0	IVF	1987.5	NA	13	4	0	0	0	0	NA	NA	No PN obs	0PN	10	0	1	0	0	0	0	0	0	0	0	0	0	0	0	0	0	0	0	0	0	0	Negative	2009	<=10%	0-1	Other	0	0	0	0
160	A	1	24.4473	0	0	IVF	1987.5	NA	13	4	0	0	0	6	NA	NA	PN Present	2PN	10	1	1	0	0	0	0	0	0	0	0	0	0	0	0	0	0	0	0	0	0	0	Negative	2009	<=10%	>4	Other	0	0	0	0
161	A	1	24.4473	0	0	IVF	1987.5	NA	13	4	0	0	0	0	NA	NA	No PN obs	0PN	10	0	1	0	0	0	0	0	0	0	0	0	0	0	0	0	0	0	0	0	0	0	Negative	2009	<=10%	0-1	Other	0	0	0	0
162	A	1	24.4473	0	0	IVF	1987.5	NA	13	4	0	0	0	5	NA	NA	PN Fade	2PN	117	1	1	0	0	0	0	0	0	0	0	0	0	0	0	0	0	0	0	0	0	0	Negative	2009	>10%	>4	Transfered	0	0	0	0
163	A	1	24.4473	0	0	IVF	1987.5	NA	13	4	0	0	0	0	NA	NA	No PN obs	0PN	10	0	1	0	0	0	0	0	0	0	0	0	0	0	0	0	0	0	0	0	0	0	Negative	2009	<=10%	0-1	Other	0	0	0	0
164	A	1	24.4473	0	0	IVF	1987.5	NA	13	4	0	0	0	2	NA	NA	PN Present	2PN	10	1	1	0	0	0	0	0	0	0	0	0	0	0	0	0	0	0	0	0	0	0	Negative	2009	<=10%	2	Other	0	0	0	0
165	A	1	24.4473	0	0	IVF	1987.5	NA	13	4	0	0	0	0	NA	NA	Cleaved	2PN	10	0	1	0	0	0	0	0	0	0	0	0	0	0	0	0	0	0	0	0	0	0	Negative	2009	<=10%	0-1	Other	0	0	0	0
166	A	1	24.4473	0	0	IVF	1987.5	NA	13	4	0	0	0	0	NA	NA	Cleaved	2PN	10	0	1	0	0	0	0	0	0	0	0	0	0	0	0	0	0	0	0	0	0	0	Negative	2009	<=10%	0-1	Other	0	0	0	0
167	A	1	24.4473	0	0	IVF	1987.5	NA	13	4	0	0	0	0	NA	NA	No PN obs	0PN	10	0	1	0	0	0	0	0	0	0	0	0	0	0	0	0	0	0	0	0	0	0	Negative	2009	<=10%	0-1	Other	0	0	0	0
168	A	1	24.4473	0	0	IVF	1987.5	NA	13	4	0	0	0	0	NA	NA	No PN obs	0PN	10	0	1	0	0	0	0	0	0	0	0	0	0	0	0	0	0	0	0	0	0	0	Negative	2009	<=10%	0-1	Other	0	0	0	0
169	A	1	24.4473	0	0	IVF	1987.5	NA	13	4	0	0	0	2	NA	NA	PN Present	2PN	117	1	1	0	0	0	0	0	0	0	0	0	0	0	0	0	0	0	0	0	0	0	Negative	2009	<=10%	2	Transfered	0	0	0	0
170	A	1	24.4473	0	0	IVF	1987.5	NA	13	4	0	0	0	4	NA	NA	Cleaved	2PN	117	0	1	0	0	0	0	0	0	0	0	0	0	0	0	0	0	0	0	0	0	0	Negative	2009	<=10%	4	Transfered	0	0	0	0
171	A	4	24.4473	0	0	IVF	NA	2250	3	1	197	1	1	0	NA	NA	No PN obs	0PN	10	0	1	0	0	0	0	0	0	0	0	0	0	0	0	0	0	0	0	0	0	0	Positive	2010	<=10%	0-1	Other	0	0	0	0
172	A	4	24.4473	0	0	IVF	NA	2250	3	1	197	1	1	4	NA	NA	Cleaving	2PN	117	0	1	0	0	0	0	0	0	0	0	0	0	0	0	0	0	0	0	0	0	0	Positive	2010	<=10%	4	Transfered	0	0	0	0
173	A	4	24.4473	0	0	IVF	NA	2250	3	1	197	1	1	4	NA	NA	PN Fade	2PN	8	1	1	0	0	0	0	0	0	0	0	0	0	0	0	0	0	0	0	0	0	0	Positive	2010	<=10%	4	Frozen	0	0	0	0
174	A	1	22.9441	0	1	ICSI	2025	NA	12	2	5189	1	1	0	NA	NA	No PN obs	0PN	10	0	1	0	0	0	0	0	1	0	0	0	0	0	0	0	0	0	0	0	0	0	Positive	2009	<=10%	0-1	Other	1	0	0	0
175	A	1	22.9441	0	1	ICSI	2025	NA	12	2	5189	1	1	0	NA	MII	No PN obs	Atretisk	10	0	1	0	0	0	0	0	1	0	0	0	0	0	0	0	0	0	0	0	0	0	Positive	2009	<=10%	0-1	Other	1	0	0	0
176	A	1	22.9441	0	1	ICSI	2025	NA	12	2	5189	1	1	4	NA	MII	PN Present	0PN	8	1	1	0	0	0	0	0	1	0	0	0	0	0	0	0	0	0	0	0	0	0	Positive	2009	<=10%	4	Frozen	1	0	0	0
177	A	1	22.9441	0	1	ICSI	2025	NA	12	2	5189	1	1	2	NA	MII	PN Fade	2PN	8	1	1	0	0	0	0	0	1	0	0	0	0	0	0	0	0	0	0	0	0	0	Positive	2009	<=10%	2	Frozen	1	0	0	0
178	A	1	22.9441	0	1	ICSI	2025	NA	12	2	5189	1	1	0	NA	MII	No PN obs	0PN	10	0	1	0	0	0	0	0	1	0	0	0	0	0	0	0	0	0	0	0	0	0	Positive	2009	<=10%	0-1	Other	1	0	0	0
179	A	1	22.9441	0	1	ICSI	2025	NA	12	2	5189	1	1	0	NA	NA	No PN obs	0PN	10	0	1	0	0	0	0	0	1	0	0	0	0	0	0	0	0	0	0	0	0	0	Positive	2009	<=10%	0-1	Other	1	0	0	0
180	A	1	22.9441	0	1	ICSI	2025	NA	12	2	5189	1	1	0	NA	NA	No PN obs	0PN	10	0	1	0	0	0	0	0	1	0	0	0	0	0	0	0	0	0	0	0	0	0	Positive	2009	<=10%	0-1	Other	1	0	0	0
181	A	1	22.9441	0	1	ICSI	2025	NA	12	2	5189	1	1	0	NA	NA	No PN obs	0PN	10	0	1	0	0	0	0	0	1	0	0	0	0	0	0	0	0	0	0	0	0	0	Positive	2009	<=10%	0-1	Other	1	0	0	0
182	A	1	22.9441	0	1	ICSI	2025	NA	12	2	5189	1	1	0	NA	NA	No PN obs	0PN	10	0	1	0	0	0	0	0	1	0	0	0	0	0	0	0	0	0	0	0	0	0	Positive	2009	<=10%	0-1	Other	1	0	0	0
183	A	1	22.9441	0	1	ICSI	2025	NA	12	2	5189	1	1	4	NA	MII	PN Fade	2PN	117	0	1	0	0	0	0	0	1	0	0	0	0	0	0	0	0	0	0	0	0	0	Positive	2009	<=10%	4	Transfered	1	0	0	0
184	A	1	22.9441	0	1	ICSI	2025	NA	12	2	5189	1	1	0	NA	MII	No PN obs	0PN	10	0	1	0	0	0	0	0	1	0	0	0	0	0	0	0	0	0	0	0	0	0	Positive	2009	<=10%	0-1	Other	1	0	0	0
185	A	1	22.9441	0	1	ICSI	2025	NA	12	2	5189	1	1	0	NA	NA	No PN obs	0PN	10	0	1	0	0	0	0	0	1	0	0	0	0	0	0	0	0	0	0	0	0	0	Positive	2009	<=10%	0-1	Other	1	0	0	0
186	A	1	NA	NA	NA	IVF	900	NA	6	2	522	1	1	0	NA	NA	PN Fade	0PN	10	0	1	0	0	0	0	0	0	0	0	0	1	0	0	0	0	0	0	0	0	0	Positive	2009	<=10%	0-1	Other	0	1	0	0
187	A	1	NA	NA	NA	IVF	900	NA	6	2	522	1	1	4	NA	NA	PN Present	2PN	117	0	1	0	0	0	0	0	0	0	0	0	1	0	0	0	0	0	0	0	0	0	Positive	2009	<=10%	4	Transfered	0	1	0	0
188	A	1	NA	NA	NA	IVF	900	NA	6	2	522	1	1	0	NA	NA	PN Present	2PN	10	0	1	0	0	0	0	0	0	0	0	0	1	0	0	0	0	0	0	0	0	0	Positive	2009	<=10%	0-1	Other	0	1	0	0
189	A	1	NA	NA	NA	IVF	900	NA	6	2	522	1	1	0	NA	NA	PN Present	2PN	10	0	1	0	0	0	0	0	0	0	0	0	1	0	0	0	0	0	0	0	0	0	Positive	2009	<=10%	0-1	Other	0	1	0	0
190	A	1	NA	NA	NA	IVF	900	NA	6	2	522	1	1	3	NA	NA	PN Present	2PN	8	1	1	0	0	0	0	0	0	0	0	0	1	0	0	0	0	0	0	0	0	0	Positive	2009	<=10%	3	Frozen	0	1	0	0
191	A	1	NA	NA	NA	IVF	900	NA	6	2	522	1	1	4	NA	NA	PN Present	2PN	8	1	1	0	0	0	0	0	0	0	0	0	1	0	0	0	0	0	0	0	0	0	Positive	2009	<=10%	4	Frozen	0	1	0	0
192	A	3	21.7181	0	0	ICSI	1800	NA	13	7	178	1	2	3	NA	MII	NA	2PN	8	1	1	0	0	0	0	0	1	0	0	0	0	0	0	0	0	1	0	0	0	0	Positive	2008	>10%	3	Frozen	1	0	0	0
193	A	3	21.7181	0	0	ICSI	1800	NA	13	7	178	1	2	1	NA	MII	NA	0PN	10	0	1	0	0	0	0	0	1	0	0	0	0	0	0	0	0	1	0	0	0	0	Positive	2008	<=10%	0-1	Other	1	0	0	0
194	A	3	21.7181	0	0	ICSI	1800	NA	13	7	178	1	2	1	NA	MII	NA	0PN	10	0	1	0	0	0	0	0	1	0	0	0	0	0	0	0	0	1	0	0	0	0	Positive	2008	<=10%	0-1	Other	1	0	0	0
195	A	3	21.7181	0	0	ICSI	1800	NA	13	7	178	1	2	1	NA	NA	NA	0PN	10	0	1	0	0	0	0	0	1	0	0	0	0	0	0	0	0	1	0	0	0	0	Positive	2008	<=10%	0-1	Other	1	0	0	0
196	A	3	21.7181	0	0	ICSI	1800	NA	13	7	178	1	2	4	NA	MII	Cleaved	2PN	117	0	1	0	0	0	0	0	1	0	0	0	0	0	0	0	0	1	0	0	0	0	Positive	2008	<=10%	4	Transfered	1	0	0	0
197	A	3	21.7181	0	0	ICSI	1800	NA	13	7	178	1	2	4	NA	MII	NA	2PN	8	1	1	0	0	0	0	0	1	0	0	0	0	0	0	0	0	1	0	0	0	0	Positive	2008	>10%	4	Frozen	1	0	0	0
198	A	3	21.7181	0	0	ICSI	1800	NA	13	7	178	1	2	3	NA	NA	NA	2PN	8	1	1	0	0	0	0	0	1	0	0	0	0	0	0	0	0	1	0	0	0	0	Positive	2008	>10%	3	Frozen	1	0	0	0
199	A	3	21.7181	0	0	ICSI	1800	NA	13	7	178	1	2	2	NA	NA	NA	2PN	10	0	1	0	0	0	0	0	1	0	0	0	0	0	0	0	0	1	0	0	0	0	Positive	2008	<=10%	2	Other	1	0	0	0
200	A	3	21.7181	0	0	ICSI	1800	NA	13	7	178	1	2	4	NA	MII	NA	2PN	8	1	1	0	0	0	0	0	1	0	0	0	0	0	0	0	0	1	0	0	0	0	Positive	2008	>10%	4	Frozen	1	0	0	0
201	A	3	21.7181	0	0	ICSI	1800	NA	13	7	178	1	2	6	NA	NA	NA	2PN	10	0	1	0	0	0	0	0	1	0	0	0	0	0	0	0	0	1	0	0	0	0	Positive	2008	>10%	>4	Other	1	0	0	0
202	A	3	21.7181	0	0	ICSI	1800	NA	13	7	178	1	2	4	NA	NA	NA	2PN	8	1	1	0	0	0	0	0	1	0	0	0	0	0	0	0	0	1	0	0	0	0	Positive	2008	<=10%	4	Frozen	1	0	0	0
203	A	3	21.7181	0	0	ICSI	1800	NA	13	7	178	1	2	5	NA	MII	Cleaved	2PN	8	1	1	0	0	0	0	0	1	0	0	0	0	0	0	0	0	1	0	0	0	0	Positive	2008	>10%	>4	Frozen	1	0	0	0
204	A	3	21.7181	0	0	ICSI	1800	NA	13	7	178	1	2	4	NA	NA	NA	2PN	8	1	1	0	0	0	0	0	1	0	0	0	0	0	0	0	0	1	0	0	0	0	Positive	2008	<=10%	4	Frozen	1	0	0	0
205	A	2	NA	0	0	IVF	5025	NA	8	2	0	0	0	6	NA	NA	Cleaved	2PN	8	1	1	0	0	0	0	0	0	0	0	0	0	0	0	0	0	0	0	0	0	0	Negative	2010	<=10%	>4	Frozen	0	0	0	0
206	A	2	NA	0	0	IVF	5025	NA	8	2	0	0	0	1	NA	NA	No PN obs	0PN	10	0	1	0	0	0	0	0	0	0	0	0	0	0	0	0	0	0	0	0	0	0	Negative	2010	<=10%	0-1	Other	0	0	0	0
207	A	2	NA	0	0	IVF	5025	NA	8	2	0	0	0	0	NA	NA	NA	NA	10	0	1	0	0	0	0	0	0	0	0	0	0	0	0	0	0	0	0	0	0	0	Negative	2010	<=10%	0-1	Other	0	0	0	0
208	A	2	NA	0	0	IVF	5025	NA	8	2	0	0	0	0	NA	NA	NA	NA	10	0	1	0	0	0	0	0	0	0	0	0	0	0	0	0	0	0	0	0	0	0	Negative	2010	<=10%	0-1	Other	0	0	0	0
209	A	2	NA	0	0	IVF	5025	NA	8	2	0	0	0	3	D2	NA	PN Present	2PN	10	0	1	0	0	0	0	0	0	0	0	0	0	0	0	0	0	0	0	0	0	0	Negative	2010	<=10%	3	Other	0	0	0	0
210	A	2	NA	0	0	IVF	5025	NA	8	2	0	0	0	3	NA	NA	PN Present	2PN	8	1	1	0	0	0	0	0	0	0	0	0	0	0	0	0	0	0	0	0	0	0	Negative	2010	<=10%	3	Frozen	0	0	0	0
211	A	2	NA	0	0	IVF	5025	NA	8	2	0	0	0	4	NA	NA	PN Fade	2PN	117	0	1	0	0	0	0	0	0	0	0	0	0	0	0	0	0	0	0	0	0	0	Negative	2010	<=10%	4	Transfered	0	0	0	0
212	A	2	NA	0	0	IVF	5025	NA	8	2	0	0	0	0	NA	NA	NA	NA	10	0	1	0	0	0	0	0	0	0	0	0	0	0	0	0	0	0	0	0	0	0	Negative	2010	<=10%	0-1	Other	0	0	0	0
213	A	3	36.7634	0	0	IVF	4575	NA	9	3	0	0	0	0	NA	NA	NA	0PN	10	0	1	0	0	0	0	0	0	0	0	0	0	0	0	0	0	0	0	0	0	0	Negative	2010	<=10%	0-1	Other	0	0	0	0
214	A	3	36.7634	0	0	IVF	4575	NA	9	3	0	0	0	0	NA	NA	NA	Skal	10	0	1	0	0	0	0	0	0	0	0	0	0	0	0	0	0	0	0	0	0	0	Negative	2010	<=10%	0-1	Other	0	0	0	0
215	A	3	36.7634	0	0	IVF	4575	NA	9	3	0	0	0	4	NA	NA	PN Present	2PN	8	1	1	0	0	0	0	0	0	0	0	0	0	0	0	0	0	0	0	0	0	0	Negative	2010	<=10%	4	Frozen	0	0	0	0
216	A	3	36.7634	0	0	IVF	4575	NA	9	3	0	0	0	4	NA	NA	PN Fade	2PN	117	0	1	0	0	0	0	0	0	0	0	0	0	0	0	0	0	0	0	0	0	0	Negative	2010	<=10%	4	Transfered	0	0	0	0
217	A	3	36.7634	0	0	IVF	4575	NA	9	3	0	0	0	0	NA	NA	NA	0PN	10	0	1	0	0	0	0	0	0	0	0	0	0	0	0	0	0	0	0	0	0	0	Negative	2010	<=10%	0-1	Other	0	0	0	0
218	A	3	36.7634	0	0	IVF	4575	NA	9	3	0	0	0	0	NA	NA	NA	0PN	10	0	1	0	0	0	0	0	0	0	0	0	0	0	0	0	0	0	0	0	0	0	Negative	2010	<=10%	0-1	Other	0	0	0	0
219	A	3	36.7634	0	0	IVF	4575	NA	9	3	0	0	0	4	NA	NA	PN Fade	2PN	8	1	1	0	0	0	0	0	0	0	0	0	0	0	0	0	0	0	0	0	0	0	Negative	2010	<=10%	4	Frozen	0	0	0	0
220	A	3	36.7634	0	0	IVF	4575	NA	9	3	0	0	0	4	NA	NA	PN Fade	2PN	8	1	1	0	0	0	0	0	0	0	0	0	0	0	0	0	0	0	0	0	0	0	Negative	2010	<=10%	4	Frozen	0	0	0	0
221	A	3	36.7634	0	0	IVF	4575	NA	9	3	0	0	0	4	NA	NA	PN Fade	2PN	117	0	1	0	0	0	0	0	0	0	0	0	0	0	0	0	0	0	0	0	0	0	Negative	2010	<=10%	4	Transfered	0	0	0	0
222	A	3	23.7118	0	0	ICSI	1800	NA	22	0	0	0	0	0	NA	MII	NA	0PN	10	0	1	0	0	0	0	0	0	0	0	0	0	0	0	0	0	0	0	0	0	0	Negative	2010	<=10%	0-1	Other	0	0	0	0
223	A	3	23.7118	0	0	ICSI	1800	NA	22	0	0	0	0	0	NA	MI	NA	NA	10	0	1	0	0	0	0	0	0	0	0	0	0	0	0	0	0	0	0	0	0	0	Negative	2010	<=10%	0-1	Other	0	0	0	0
224	A	3	23.7118	0	0	ICSI	1800	NA	22	0	0	0	0	0	NA	MII	NA	Atretisk	10	0	1	0	0	0	0	0	0	0	0	0	0	0	0	0	0	0	0	0	0	0	Negative	2010	<=10%	0-1	Other	0	0	0	0
225	A	3	23.7118	0	0	ICSI	1800	NA	22	0	0	0	0	0	NA	MII	NA	0PN	10	0	1	0	0	0	0	0	0	0	0	0	0	0	0	0	0	0	0	0	0	0	Negative	2010	<=10%	0-1	Other	0	0	0	0
226	A	3	23.7118	0	0	ICSI	1800	NA	22	0	0	0	0	3	NA	NA	PN Present	2PN	10	0	1	0	0	0	0	0	0	0	0	0	0	0	0	0	0	0	0	0	0	0	Negative	2010	>10%	3	Other	0	0	0	0
227	A	3	23.7118	0	0	ICSI	1800	NA	22	0	0	0	0	4	NA	MII	PN Present	2PN	117	0	1	0	0	0	0	0	0	0	0	0	0	0	0	0	0	0	0	0	0	0	Negative	2010	>10%	4	Transfered	0	0	0	0
228	A	3	23.7118	0	0	ICSI	1800	NA	22	0	0	0	0	2	NA	MII	PN Present	2PN	10	0	1	0	0	0	0	0	0	0	0	0	0	0	0	0	0	0	0	0	0	0	Negative	2010	>10%	2	Other	0	0	0	0
229	A	3	23.7118	0	0	ICSI	1800	NA	22	0	0	0	0	3	NA	MII	PN Present	2PN	10	0	1	0	0	0	0	0	0	0	0	0	0	0	0	0	0	0	0	0	0	0	Negative	2010	>10%	3	Other	0	0	0	0
230	A	3	23.7118	0	0	ICSI	1800	NA	22	0	0	0	0	0	NA	MII	NA	0PN	10	0	1	0	0	0	0	0	0	0	0	0	0	0	0	0	0	0	0	0	0	0	Negative	2010	<=10%	0-1	Other	0	0	0	0
231	A	3	23.7118	0	0	ICSI	1800	NA	22	0	0	0	0	1	D2	NA	PN Present	2PN	10	0	1	0	0	0	0	0	0	0	0	0	0	0	0	0	0	0	0	0	0	0	Negative	2010	<=10%	0-1	Other	0	0	0	0
232	A	3	23.7118	0	0	ICSI	1800	NA	22	0	0	0	0	3	NA	MII	PN Present	2PN	10	0	1	0	0	0	0	0	0	0	0	0	0	0	0	0	0	0	0	0	0	0	Negative	2010	>10%	3	Other	0	0	0	0
233	A	3	23.7118	0	0	ICSI	1800	NA	22	0	0	0	0	0	NA	MII	NA	0PN	10	0	1	0	0	0	0	0	0	0	0	0	0	0	0	0	0	0	0	0	0	0	Negative	2010	<=10%	0-1	Other	0	0	0	0
234	A	3	23.7118	0	0	ICSI	1800	NA	22	0	0	0	0	1	NA	NA	PN Present	2PN	10	0	1	0	0	0	0	0	0	0	0	0	0	0	0	0	0	0	0	0	0	0	Negative	2010	>10%	0-1	Other	0	0	0	0
235	A	3	23.7118	0	0	ICSI	1800	NA	22	0	0	0	0	0	NA	NA	NA	0PN	10	0	1	0	0	0	0	0	0	0	0	0	0	0	0	0	0	0	0	0	0	0	Negative	2010	<=10%	0-1	Other	0	0	0	0
236	A	3	23.7118	0	0	ICSI	1800	NA	22	0	0	0	0	0	NA	MII	NA	0PN	10	0	1	0	0	0	0	0	0	0	0	0	0	0	0	0	0	0	0	0	0	0	Negative	2010	<=10%	0-1	Other	0	0	0	0
237	A	3	23.7118	0	0	ICSI	1800	NA	22	0	0	0	0	2	D2	NA	PN Present	2PN	10	0	1	0	0	0	0	0	0	0	0	0	0	0	0	0	0	0	0	0	0	0	Negative	2010	>10%	2	Other	0	0	0	0
238	A	3	23.7118	0	0	ICSI	1800	NA	22	0	0	0	0	0	NA	MII	NA	0PN	10	0	1	0	0	0	0	0	0	0	0	0	0	0	0	0	0	0	0	0	0	0	Negative	2010	<=10%	0-1	Other	0	0	0	0
239	A	3	23.7118	0	0	ICSI	1800	NA	22	0	0	0	0	1	NA	NA	PN Present	2PN	10	0	1	0	0	0	0	0	0	0	0	0	0	0	0	0	0	0	0	0	0	0	Negative	2010	>10%	0-1	Other	0	0	0	0
240	A	3	23.7118	0	0	ICSI	1800	NA	22	0	0	0	0	0	NA	NA	NA	Skal	10	0	1	0	0	0	0	0	0	0	0	0	0	0	0	0	0	0	0	0	0	0	Negative	2010	<=10%	0-1	Other	0	0	0	0
241	A	3	23.7118	0	0	ICSI	1800	NA	22	0	0	0	0	5	D2	MII	PN Present	2PN	10	0	1	0	0	0	0	0	0	0	0	0	0	0	0	0	0	0	0	0	0	0	Negative	2010	>10%	>4	Other	0	0	0	0
242	A	3	23.7118	0	0	ICSI	1800	NA	22	0	0	0	0	2	NA	MII	PN Present	2PN	10	0	1	0	0	0	0	0	0	0	0	0	0	0	0	0	0	0	0	0	0	0	Negative	2010	>10%	2	Other	0	0	0	0
243	A	3	23.7118	0	0	ICSI	1800	NA	22	0	0	0	0	3	NA	MII	PN Present	2PN	117	0	1	0	0	0	0	0	0	0	0	0	0	0	0	0	0	0	0	0	0	0	Negative	2010	>10%	3	Transfered	0	0	0	0
244	A	4	29.7442	0	0	IVF	2025	NA	4	0	0	0	0	0	NA	NA	NA	3PN	10	0	1	0	0	0	0	0	0	0	0	0	0	0	0	0	0	0	0	0	0	0	Negative	2010	<=10%	0-1	Other	0	0	0	0
245	A	4	29.7442	0	0	IVF	2025	NA	4	0	0	0	0	4	NA	NA	PN Fade	2PN	117	0	1	0	0	0	0	0	0	0	0	0	0	0	0	0	0	0	0	0	0	0	Negative	2010	>10%	4	Transfered	0	0	0	0
246	A	4	29.7442	0	0	IVF	2025	NA	4	0	0	0	0	0	NA	NA	NA	0PN	10	0	1	0	0	0	0	0	0	0	0	0	0	0	0	0	0	0	0	0	0	0	Negative	2010	<=10%	0-1	Other	0	0	0	0
247	A	4	29.7442	0	0	IVF	2025	NA	4	0	0	0	0	0	NA	NA	NA	Skal	10	0	1	0	0	0	0	0	0	0	0	0	0	0	0	0	0	0	0	0	0	0	Negative	2010	<=10%	0-1	Other	0	0	0	0
248	A	3	24.6904	0	0	ICSI	2212.5	NA	9	1	21.4	0	0	0	NA	MII	PN Present	2PN	10	0	1	0	0	0	0	0	0	0	0	0	0	0	0	0	0	1	0	0	0	0	Positive	2010	<=10%	0-1	Other	1	0	0	0
249	A	3	24.6904	0	0	ICSI	2212.5	NA	9	1	21.4	0	0	0	NA	MI	NA	NA	10	0	1	0	0	0	0	0	0	0	0	0	0	0	0	0	0	1	0	0	0	0	Positive	2010	<=10%	0-1	Other	1	0	0	0
250	A	3	24.6904	0	0	ICSI	2212.5	NA	9	1	21.4	0	0	0	NA	MI	NA	NA	10	0	1	0	0	0	0	0	0	0	0	0	0	0	0	0	0	1	0	0	0	0	Positive	2010	<=10%	0-1	Other	1	0	0	0
251	A	3	24.6904	0	0	ICSI	2212.5	NA	9	1	21.4	0	0	0	NA	MII	No PN obs	0PN	10	0	1	0	0	0	0	0	0	0	0	0	0	0	0	0	0	1	0	0	0	0	Positive	2010	<=10%	0-1	Other	1	0	0	0
252	A	3	24.6904	0	0	ICSI	2212.5	NA	9	1	21.4	0	0	0	NA	MII	PN Present	2PN	10	0	1	0	0	0	0	0	0	0	0	0	0	0	0	0	0	1	0	0	0	0	Positive	2010	<=10%	0-1	Other	1	0	0	0
253	A	3	24.6904	0	0	ICSI	2212.5	NA	9	1	21.4	0	0	0	NA	MI	NA	NA	10	0	1	0	0	0	0	0	0	0	0	0	0	0	0	0	0	1	0	0	0	0	Positive	2010	<=10%	0-1	Other	1	0	0	0
254	A	3	24.6904	0	0	ICSI	2212.5	NA	9	1	21.4	0	0	2	NA	MII	PN Present	2PN	8	1	1	0	0	0	0	0	0	0	0	0	0	0	0	0	0	1	0	0	0	0	Positive	2010	>10%	2	Frozen	1	0	0	0
255	A	3	24.6904	0	0	ICSI	2212.5	NA	9	1	21.4	0	0	4	NA	MII	PN Present	2PN	117	0	1	0	0	0	0	0	0	0	0	0	0	0	0	0	0	1	0	0	0	0	Positive	2010	>10%	4	Transfered	1	0	0	0
256	A	3	24.6904	0	0	ICSI	2212.5	NA	9	1	21.4	0	0	0	NA	MII	No PN obs	0PN	10	0	1	0	0	0	0	0	0	0	0	0	0	0	0	0	0	1	0	0	0	0	Positive	2010	<=10%	0-1	Other	1	0	0	0
257	A	4	25.5937	0	0	ICSI	1800	NA	7	0	0	0	0	1	NA	MII	No PN obs	0PN	10	0	1	0	0	0	0	0	0	0	0	0	0	0	0	0	0	1	0	0	0	0	Negative	2010	<=10%	0-1	Other	1	0	0	0
258	A	4	25.5937	0	0	ICSI	1800	NA	7	0	0	0	0	0	NA	GV	NA	NA	10	0	1	0	0	0	0	0	0	0	0	0	0	0	0	0	0	1	0	0	0	0	Negative	2010	<=10%	0-1	Other	1	0	0	0
259	A	4	25.5937	0	0	ICSI	1800	NA	7	0	0	0	0	2	NA	MII	Cleaving	1PN	10	0	1	0	0	0	0	0	0	0	0	0	0	0	0	0	0	1	0	0	0	0	Negative	2010	>10%	2	Other	1	0	0	0
260	A	4	25.5937	0	0	ICSI	1800	NA	7	0	0	0	0	1	NA	MII	No PN obs	0PN	10	0	1	0	0	0	0	0	0	0	0	0	0	0	0	0	0	1	0	0	0	0	Negative	2010	<=10%	0-1	Other	1	0	0	0
261	A	4	25.5937	0	0	ICSI	1800	NA	7	0	0	0	0	2	NA	MII	PN Present	2PN	10	0	1	0	0	0	0	0	0	0	0	0	0	0	0	0	0	1	0	0	0	0	Negative	2010	>10%	2	Other	1	0	0	0
262	A	4	25.5937	0	0	ICSI	1800	NA	7	0	0	0	0	1	NA	MII	No PN obs	0PN	10	0	1	0	0	0	0	0	0	0	0	0	0	0	0	0	0	1	0	0	0	0	Negative	2010	<=10%	0-1	Other	1	0	0	0
263	A	4	25.5937	0	0	ICSI	1800	NA	7	0	0	0	0	2	NA	MII	PN Present	2PN	117	0	1	0	0	0	0	0	0	0	0	0	0	0	0	0	0	1	0	0	0	0	Negative	2010	<=10%	2	Transfered	1	0	0	0
264	A	1	31.0477	0	0	IVF	1900	NA	7	0	2.41	0	0	0	NA	NA	Cleaved	4PN	10	0	1	0	0	1	0	0	0	0	0	0	0	0	0	0	0	0	0	0	0	0	Negative	2010	<=10%	0-1	Other	0	0	0	1
265	A	1	31.0477	0	0	IVF	1900	NA	7	0	2.41	0	0	2	NA	NA	PN Present	2PN	10	0	1	0	0	1	0	0	0	0	0	0	0	0	0	0	0	0	0	0	0	0	Negative	2010	<=10%	2	Other	0	0	0	1
266	A	1	31.0477	0	0	IVF	1900	NA	7	0	2.41	0	0	5	NA	NA	Cleaved	0PN	10	0	1	0	0	1	0	0	0	0	0	0	0	0	0	0	0	0	0	0	0	0	Negative	2010	>10%	>4	Other	0	0	0	1
267	A	1	31.0477	0	0	IVF	1900	NA	7	0	2.41	0	0	0	NA	NA	Cleaved	1PN	10	0	1	0	0	1	0	0	0	0	0	0	0	0	0	0	0	0	0	0	0	0	Negative	2010	<=10%	0-1	Other	0	0	0	1
268	A	1	31.0477	0	0	IVF	1900	NA	7	0	2.41	0	0	0	NA	NA	Cleaved	0PN	10	0	1	0	0	1	0	0	0	0	0	0	0	0	0	0	0	0	0	0	0	0	Negative	2010	<=10%	0-1	Other	0	0	0	1
269	A	1	31.0477	0	0	IVF	1900	NA	7	0	2.41	0	0	4	NA	NA	PN Fade	2PN	117	0	1	0	0	1	0	0	0	0	0	0	0	0	0	0	0	0	0	0	0	0	Negative	2010	<=10%	4	Transfered	0	0	0	1
270	A	1	31.0477	0	0	IVF	1900	NA	7	0	2.41	0	0	5	NA	NA	PN Present	2PN	10	0	1	0	0	1	0	0	0	0	0	0	0	0	0	0	0	0	0	0	0	0	Negative	2010	<=10%	>4	Other	0	0	0	1
271	A	2	30.8825	0	0	IVF	2062.5	NA	16	8	276	1	1	4	NA	NA	PN Present	2PN	8	1	1	0	0	0	0	0	0	0	0	0	0	0	0	0	0	0	0	0	0	0	Positive	2010	>10%	4	Frozen	0	0	0	0
272	A	2	30.8825	0	0	IVF	2062.5	NA	16	8	276	1	1	0	NA	NA	Cleaved	1PN	10	0	1	0	0	0	0	0	0	0	0	0	0	0	0	0	0	0	0	0	0	0	Positive	2010	<=10%	0-1	Other	0	0	0	0
273	A	2	30.8825	0	0	IVF	2062.5	NA	16	8	276	1	1	0	NA	NA	NA	NA	10	0	1	0	0	0	0	0	0	0	0	0	0	0	0	0	0	0	0	0	0	0	Positive	2010	<=10%	0-1	Other	0	0	0	0
274	A	2	30.8825	0	0	IVF	2062.5	NA	16	8	276	1	1	2	NA	NA	PN Present	2PN	8	1	1	0	0	0	0	0	0	0	0	0	0	0	0	0	0	0	0	0	0	0	Positive	2010	>10%	2	Frozen	0	0	0	0
275	A	2	30.8825	0	0	IVF	2062.5	NA	16	8	276	1	1	4	NA	NA	Cleaved	2PN	8	1	1	0	0	0	0	0	0	0	0	0	0	0	0	0	0	0	0	0	0	0	Positive	2010	<=10%	4	Frozen	0	0	0	0
276	A	2	30.8825	0	0	IVF	2062.5	NA	16	8	276	1	1	4	NA	NA	PN Fade	2PN	8	1	1	0	0	0	0	0	0	0	0	0	0	0	0	0	0	0	0	0	0	0	Positive	2010	>10%	4	Frozen	0	0	0	0
277	A	2	30.8825	0	0	IVF	2062.5	NA	16	8	276	1	1	4	NA	NA	Cleaved	2PN	117	0	1	0	0	0	0	0	0	0	0	0	0	0	0	0	0	0	0	0	0	0	Positive	2010	<=10%	4	Transfered	0	0	0	0
278	A	2	30.8825	0	0	IVF	2062.5	NA	16	8	276	1	1	4	NA	NA	PN Fade	2PN	8	1	1	0	0	0	0	0	0	0	0	0	0	0	0	0	0	0	0	0	0	0	Positive	2010	>10%	4	Frozen	0	0	0	0
279	A	2	30.8825	0	0	IVF	2062.5	NA	16	8	276	1	1	0	NA	NA	PN Fade	3PN	10	0	1	0	0	0	0	0	0	0	0	0	0	0	0	0	0	0	0	0	0	0	Positive	2010	<=10%	0-1	Other	0	0	0	0
280	A	2	30.8825	0	0	IVF	2062.5	NA	16	8	276	1	1	3	NA	NA	PN Present	2PN	8	1	1	0	0	0	0	0	0	0	0	0	0	0	0	0	0	0	0	0	0	0	Positive	2010	>10%	3	Frozen	0	0	0	0
281	A	2	30.8825	0	0	IVF	2062.5	NA	16	8	276	1	1	0	NA	NA	PN Fade	2PN	10	0	1	0	0	0	0	0	0	0	0	0	0	0	0	0	0	0	0	0	0	0	Positive	2010	<=10%	0-1	Other	0	0	0	0
282	A	2	30.8825	0	0	IVF	2062.5	NA	16	8	276	1	1	4	NA	NA	PN Fade	2PN	8	1	1	0	0	0	0	0	0	0	0	0	0	0	0	0	0	0	0	0	0	0	Positive	2010	>10%	4	Frozen	0	0	0	0
283	A	2	30.8825	0	0	IVF	2062.5	NA	16	8	276	1	1	0	NA	NA	Cleaved	1PN	10	0	1	0	0	0	0	0	0	0	0	0	0	0	0	0	0	0	0	0	0	0	Positive	2010	<=10%	0-1	Other	0	0	0	0
284	A	2	30.8825	0	0	IVF	2062.5	NA	16	8	276	1	1	4	NA	NA	Cleaved	2PN	117	0	1	0	0	0	0	0	0	0	0	0	0	0	0	0	0	0	0	0	0	0	Positive	2010	<=10%	4	Transfered	0	0	0	0
285	A	2	30.8825	0	0	IVF	2062.5	NA	16	8	276	1	1	0	NA	NA	NA	NA	10	0	1	0	0	0	0	0	0	0	0	0	0	0	0	0	0	0	0	0	0	0	Positive	2010	<=10%	0-1	Other	0	0	0	0
286	A	2	30.8825	0	0	IVF	2062.5	NA	16	8	276	1	1	4	NA	NA	Cleaved	2PN	8	1	1	0	0	0	0	0	0	0	0	0	0	0	0	0	0	0	0	0	0	0	Positive	2010	<=10%	4	Frozen	0	0	0	0
287	A	1	22.7204	0	0	IVF	1462.5	NA	9	4	0	0	0	4	NA	NA	Cleaved	2PN	117	0	1	0	0	0	0	0	1	0	0	0	0	0	0	0	0	0	0	0	0	0	Negative	2009	<=10%	4	Transfered	1	0	0	0
288	A	1	22.7204	0	0	IVF	1462.5	NA	9	4	0	0	0	0	NA	NA	NA	Skal	10	0	1	0	0	0	0	0	1	0	0	0	0	0	0	0	0	0	0	0	0	0	Negative	2009	<=10%	0-1	Other	1	0	0	0
289	A	1	22.7204	0	0	IVF	1462.5	NA	9	4	0	0	0	4	NA	NA	Cleaved	0PN	117	1	1	0	0	0	0	0	1	0	0	0	0	0	0	0	0	0	0	0	0	0	Negative	2009	<=10%	4	Transfered	1	0	0	0
290	A	1	22.7204	0	0	IVF	1462.5	NA	9	4	0	0	0	0	NA	NA	Cleaved	2PN	10	0	1	0	0	0	0	0	1	0	0	0	0	0	0	0	0	0	0	0	0	0	Negative	2009	<=10%	0-1	Other	1	0	0	0
291	A	1	22.7204	0	0	IVF	1462.5	NA	9	4	0	0	0	4	NA	NA	Cleaved	0PN	10	1	1	0	0	0	0	0	1	0	0	0	0	0	0	0	0	0	0	0	0	0	Negative	2009	<=10%	4	Other	1	0	0	0
292	A	1	22.7204	0	0	IVF	1462.5	NA	9	4	0	0	0	0	NA	NA	Cleaved	0PN	10	0	1	0	0	0	0	0	1	0	0	0	0	0	0	0	0	0	0	0	0	0	Negative	2009	<=10%	0-1	Other	1	0	0	0
293	A	1	22.7204	0	0	IVF	1462.5	NA	9	4	0	0	0	6	NA	NA	Cleaved	0PN	8	1	1	0	0	0	0	0	1	0	0	0	0	0	0	0	0	0	0	0	0	0	Negative	2009	<=10%	>4	Frozen	1	0	0	0
294	A	1	22.7204	0	0	IVF	1462.5	NA	9	4	0	0	0	4	NA	NA	Cleaved	1PN	8	1	1	0	0	0	0	0	1	0	0	0	0	0	0	0	0	0	0	0	0	0	Negative	2009	<=10%	4	Frozen	1	0	0	0
295	A	1	22.7204	0	0	IVF	1462.5	NA	9	4	0	0	0	0	NA	NA	Cleaved	0PN	10	0	1	0	0	0	0	0	1	0	0	0	0	0	0	0	0	0	0	0	0	0	Negative	2009	<=10%	0-1	Other	1	0	0	0
296	A	3	23.0546	0	0	IVF	1462.5	NA	8	0	0	0	0	0	NA	NA	Cleaved	0PN	10	0	1	0	0	0	0	0	0	0	0	0	0	0	0	0	0	1	0	0	0	0	Negative	2010	<=10%	0-1	Other	1	0	0	0
297	A	3	23.0546	0	0	IVF	1462.5	NA	8	0	0	0	0	4	NA	NA	Cleaved	0PN	10	0	1	0	0	0	0	0	0	0	0	0	0	0	0	0	0	1	0	0	0	0	Negative	2010	<=10%	4	Other	1	0	0	0
298	A	3	23.0546	0	0	IVF	1462.5	NA	8	0	0	0	0	0	NA	NA	NA	3PN	10	0	1	0	0	0	0	0	0	0	0	0	0	0	0	0	0	1	0	0	0	0	Negative	2010	<=10%	0-1	Other	1	0	0	0
299	A	3	23.0546	0	0	IVF	1462.5	NA	8	0	0	0	0	0	NA	NA	No PN obs	0PN	10	0	1	0	0	0	0	0	0	0	0	0	0	0	0	0	0	1	0	0	0	0	Negative	2010	<=10%	0-1	Other	1	0	0	0
300	A	3	23.0546	0	0	IVF	1462.5	NA	8	0	0	0	0	5	NA	NA	Cleaved	2PN	117	0	1	0	0	0	0	0	0	0	0	0	0	0	0	0	0	1	0	0	0	0	Negative	2010	>10%	>4	Transfered	1	0	0	0
301	A	3	23.0546	0	0	IVF	1462.5	NA	8	0	0	0	0	0	NA	NA	No PN obs	0PN	10	0	1	0	0	0	0	0	0	0	0	0	0	0	0	0	0	1	0	0	0	0	Negative	2010	<=10%	0-1	Other	1	0	0	0
302	A	3	23.0546	0	0	IVF	1462.5	NA	8	0	0	0	0	5	NA	NA	PN Fade	2PN	117	0	1	0	0	0	0	0	0	0	0	0	0	0	0	0	0	1	0	0	0	0	Negative	2010	<=10%	>4	Transfered	1	0	0	0
303	A	3	23.0546	0	0	IVF	1462.5	NA	8	0	0	0	0	0	NA	NA	No PN obs	0PN	10	0	1	0	0	0	0	0	0	0	0	0	0	0	0	0	0	1	0	0	0	0	Negative	2010	<=10%	0-1	Other	1	0	0	0
304	A	1	20.4783	0	0	ICSI	2287.5	NA	9	5	0	0	0	0	NA	MII	NA	0PN	10	0	1	0	0	0	0	0	1	0	0	0	0	0	0	0	0	1	0	0	0	0	Negative	2009	<=10%	0-1	Other	1	0	0	0
305	A	1	20.4783	0	0	ICSI	2287.5	NA	9	5	0	0	0	0	NA	MII	NA	0PN	10	0	1	0	0	0	0	0	1	0	0	0	0	0	0	0	0	1	0	0	0	0	Negative	2009	<=10%	0-1	Other	1	0	0	0
306	A	1	20.4783	0	0	ICSI	2287.5	NA	9	5	0	0	0	5	NA	MII	PN Fade	2PN	10	0	1	0	0	0	0	0	1	0	0	0	0	0	0	0	0	1	0	0	0	0	Negative	2009	>10%	>4	Other	1	0	0	0
307	A	1	20.4783	0	0	ICSI	2287.5	NA	9	5	0	0	0	4	NA	MII	Cleaved	2PN	8	1	1	0	0	0	0	0	1	0	0	0	0	0	0	0	0	1	0	0	0	0	Negative	2009	>10%	4	Frozen	1	0	0	0
308	A	1	20.4783	0	0	ICSI	2287.5	NA	9	5	0	0	0	4	NA	MII	Cleaving	2PN	8	1	1	0	0	0	0	0	1	0	0	0	0	0	0	0	0	1	0	0	0	0	Negative	2009	<=10%	4	Frozen	1	0	0	0
309	A	1	20.4783	0	0	ICSI	2287.5	NA	9	5	0	0	0	4	NA	MII	Cleaved	2PN	117	0	1	0	0	0	0	0	1	0	0	0	0	0	0	0	0	1	0	0	0	0	Negative	2009	<=10%	4	Transfered	1	0	0	0
310	A	1	20.4783	0	0	ICSI	2287.5	NA	9	5	0	0	0	4	NA	MII	Cleaved	2PN	8	1	1	0	0	0	0	0	1	0	0	0	0	0	0	0	0	1	0	0	0	0	Negative	2009	<=10%	4	Frozen	1	0	0	0
311	A	1	20.4783	0	0	ICSI	2287.5	NA	9	5	0	0	0	4	NA	MII	Cleaving	2PN	8	1	1	0	0	0	0	0	1	0	0	0	0	0	0	0	0	1	0	0	0	0	Negative	2009	>10%	4	Frozen	1	0	0	0
312	A	1	20.4783	0	0	ICSI	2287.5	NA	9	5	0	0	0	4	NA	MII	Cleaving	2PN	8	1	1	0	0	0	0	0	1	0	0	0	0	0	0	0	0	1	0	0	0	0	Negative	2009	>10%	4	Frozen	1	0	0	0
313	A	3	20.148	0	2	ICSI	1762.5	NA	11	4	511	1	1	4	NA	MII	Cleaved	2PN	8	1	1	0	0	0	0	0	1	0	0	0	0	0	0	0	0	1	0	0	0	0	Positive	2010	<=10%	4	Frozen	1	0	0	0
314	A	3	20.148	0	2	ICSI	1762.5	NA	11	4	511	1	1	0	NA	MII	Cleaved	0PN	10	0	1	0	0	0	0	0	1	0	0	0	0	0	0	0	0	1	0	0	0	0	Positive	2010	<=10%	0-1	Other	1	0	0	0
315	A	3	20.148	0	2	ICSI	1762.5	NA	11	4	511	1	1	0	NA	MII	Cleaved	0PN	10	0	1	0	0	0	0	0	1	0	0	0	0	0	0	0	0	1	0	0	0	0	Positive	2010	<=10%	0-1	Other	1	0	0	0
316	A	3	20.148	0	2	ICSI	1762.5	NA	11	4	511	1	1	0	NA	MII	Cleaved	0PN	10	0	1	0	0	0	0	0	1	0	0	0	0	0	0	0	0	1	0	0	0	0	Positive	2010	<=10%	0-1	Other	1	0	0	0
317	A	3	20.148	0	2	ICSI	1762.5	NA	11	4	511	1	1	4	NA	MII	Cleaving	2PN	8	1	1	0	0	0	0	0	1	0	0	0	0	0	0	0	0	1	0	0	0	0	Positive	2010	<=10%	4	Frozen	1	0	0	0
318	A	3	20.148	0	2	ICSI	1762.5	NA	11	4	511	1	1	4	NA	MII	Cleaved	2PN	117	0	1	0	0	0	0	0	1	0	0	0	0	0	0	0	0	1	0	0	0	0	Positive	2010	<=10%	4	Transfered	1	0	0	0
319	A	3	20.148	0	2	ICSI	1762.5	NA	11	4	511	1	1	5	NA	MII	Cleaved	0PN	8	1	1	0	0	0	0	0	1	0	0	0	0	0	0	0	0	1	0	0	0	0	Positive	2010	<=10%	>4	Frozen	1	0	0	0
320	A	3	20.148	0	2	ICSI	1762.5	NA	11	4	511	1	1	4	NA	MII	Cleaved	0PN	8	1	1	0	0	0	0	0	1	0	0	0	0	0	0	0	0	1	0	0	0	0	Positive	2010	<=10%	4	Frozen	1	0	0	0
321	A	3	20.148	0	2	ICSI	1762.5	NA	11	4	511	1	1	0	NA	MII	Cleaved	2PN	10	0	1	0	0	0	0	0	1	0	0	0	0	0	0	0	0	1	0	0	0	0	Positive	2010	<=10%	0-1	Other	1	0	0	0
322	A	3	20.148	0	2	ICSI	1762.5	NA	11	4	511	1	1	0	NA	MII	NA	Atretisk	10	0	1	0	0	0	0	0	1	0	0	0	0	0	0	0	0	1	0	0	0	0	Positive	2010	<=10%	0-1	Other	1	0	0	0
323	A	3	20.148	0	2	ICSI	1762.5	NA	11	4	511	1	1	0	NA	MII	Cleaved	0PN	10	0	1	0	0	0	0	0	1	0	0	0	0	0	0	0	0	1	0	0	0	0	Positive	2010	<=10%	0-1	Other	1	0	0	0
324	A	1	24.8016	10	0	IVF	1500	NA	3	0	85	0	0	2	NA	NA	NA	0PN	10	0	1	0	0	1	0	0	0	0	0	0	0	0	0	0	0	0	0	0	0	0	Positive	2008	>10%	2	Other	0	0	0	1
325	A	1	24.8016	10	0	IVF	1500	NA	3	0	85	0	0	4	NA	NA	NA	2PN	117	0	1	0	0	1	0	0	0	0	0	0	0	0	0	0	0	0	0	0	0	0	Positive	2008	<=10%	4	Transfered	0	0	0	1
326	A	1	24.8016	10	0	IVF	1500	NA	3	0	85	0	0	3	NA	NA	NA	3PN	10	0	1	0	0	1	0	0	0	0	0	0	0	0	0	0	0	0	0	0	0	0	Positive	2008	<=10%	3	Other	0	0	0	1
327	A	2	26.2188	15	1	IVF	1650	NA	12	7	25	1	1	3	NA	NA	NA	2PN	8	1	1	0	0	1	0	0	0	0	0	0	0	0	0	0	0	0	0	0	0	0	Positive	2008	>10%	3	Frozen	0	0	0	1
328	A	2	26.2188	15	1	IVF	1650	NA	12	7	25	1	1	4	NA	NA	NA	2PN	117	0	1	0	0	1	0	0	0	0	0	0	0	0	0	0	0	0	0	0	0	0	Positive	2008	<=10%	4	Transfered	0	0	0	1
329	A	2	26.2188	15	1	IVF	1650	NA	12	7	25	1	1	4	NA	NA	NA	3PN	10	0	1	0	0	1	0	0	0	0	0	0	0	0	0	0	0	0	0	0	0	0	Positive	2008	<=10%	4	Other	0	0	0	1
330	A	2	26.2188	15	1	IVF	1650	NA	12	7	25	1	1	4	NA	NA	NA	2PN	8	1	1	0	0	1	0	0	0	0	0	0	0	0	0	0	0	0	0	0	0	0	Positive	2008	<=10%	4	Frozen	0	0	0	1
331	A	2	26.2188	15	1	IVF	1650	NA	12	7	25	1	1	4	NA	NA	NA	2PN	8	1	1	0	0	1	0	0	0	0	0	0	0	0	0	0	0	0	0	0	0	0	Positive	2008	>10%	4	Frozen	0	0	0	1
332	A	2	26.2188	15	1	IVF	1650	NA	12	7	25	1	1	3	NA	NA	NA	3PN	10	0	1	0	0	1	0	0	0	0	0	0	0	0	0	0	0	0	0	0	0	0	Positive	2008	<=10%	3	Other	0	0	0	1
333	A	2	26.2188	15	1	IVF	1650	NA	12	7	25	1	1	4	NA	NA	NA	2PN	10	0	1	0	0	1	0	0	0	0	0	0	0	0	0	0	0	0	0	0	0	0	Positive	2008	<=10%	4	Other	0	0	0	1
334	A	2	26.2188	15	1	IVF	1650	NA	12	7	25	1	1	4	NA	NA	NA	2PN	8	1	1	0	0	1	0	0	0	0	0	0	0	0	0	0	0	0	0	0	0	0	Positive	2008	>10%	4	Frozen	0	0	0	1
335	A	2	26.2188	15	1	IVF	1650	NA	12	7	25	1	1	4	NA	NA	NA	2PN	8	1	1	0	0	1	0	0	0	0	0	0	0	0	0	0	0	0	0	0	0	0	Positive	2008	>10%	4	Frozen	0	0	0	1
336	A	2	26.2188	15	1	IVF	1650	NA	12	7	25	1	1	2	NA	NA	NA	2PN	10	0	1	0	0	1	0	0	0	0	0	0	0	0	0	0	0	0	0	0	0	0	Positive	2008	>10%	2	Other	0	0	0	1
337	A	2	26.2188	15	1	IVF	1650	NA	12	7	25	1	1	4	NA	NA	NA	2PN	8	1	1	0	0	1	0	0	0	0	0	0	0	0	0	0	0	0	0	0	0	0	Positive	2008	>10%	4	Frozen	0	0	0	1
338	A	2	26.2188	15	1	IVF	1650	NA	12	7	25	1	1	4	NA	NA	NA	1PN	8	1	1	0	0	1	0	0	0	0	0	0	0	0	0	0	0	0	0	0	0	0	Positive	2008	<=10%	4	Frozen	0	0	0	1
339	A	1	NA	0	2	ICSI	1500	NA	8	2	0	0	0	3	NA	MII	Cleaved	2PN	10	0	1	0	0	0	0	0	1	0	0	0	0	0	0	0	0	1	0	0	0	0	Negative	2009	>10%	3	Other	1	0	0	0
340	A	1	NA	0	2	ICSI	1500	NA	8	2	0	0	0	1	NA	MII	PN Fade	2PN	10	0	1	0	0	0	0	0	1	0	0	0	0	0	0	0	0	1	0	0	0	0	Negative	2009	>10%	0-1	Other	1	0	0	0
341	A	1	NA	0	2	ICSI	1500	NA	8	2	0	0	0	4	NA	MII	Cleaved	2PN	10	1	1	0	0	0	0	0	1	0	0	0	0	0	0	0	0	1	0	0	0	0	Negative	2009	>10%	4	Other	1	0	0	0
342	A	1	NA	0	2	ICSI	1500	NA	8	2	0	0	0	0	NA	MII	NA	3PN	10	0	1	0	0	0	0	0	1	0	0	0	0	0	0	0	0	1	0	0	0	0	Negative	2009	<=10%	0-1	Other	1	0	0	0
343	A	1	NA	0	2	ICSI	1500	NA	8	2	0	0	0	0	NA	MII	NA	0PN	10	0	1	0	0	0	0	0	1	0	0	0	0	0	0	0	0	1	0	0	0	0	Negative	2009	<=10%	0-1	Other	1	0	0	0
344	A	1	NA	0	2	ICSI	1500	NA	8	2	0	0	0	5	NA	MII	Cleaved	2PN	117	1	1	0	0	0	0	0	1	0	0	0	0	0	0	0	0	1	0	0	0	0	Negative	2009	>10%	>4	Transfered	1	0	0	0
345	A	1	NA	0	2	ICSI	1500	NA	8	2	0	0	0	0	NA	MII	NA	0PN	10	0	1	0	0	0	0	0	1	0	0	0	0	0	0	0	0	1	0	0	0	0	Negative	2009	<=10%	0-1	Other	1	0	0	0
346	A	1	NA	0	2	ICSI	1500	NA	8	2	0	0	0	4	NA	MII	Cleaved	2PN	117	0	1	0	0	0	0	0	1	0	0	0	0	0	0	0	0	1	0	0	0	0	Negative	2009	<=10%	4	Transfered	1	0	0	0
347	A	2	23.8754	0	2	ICSI	1800	NA	11	0	0	0	0	4	NA	MII	PN Fade	2PN	117	0	1	0	0	0	0	0	1	0	0	0	0	0	0	0	0	1	0	0	0	0	Negative	2010	>10%	4	Transfered	1	0	0	0
348	A	2	23.8754	0	2	ICSI	1800	NA	11	0	0	0	0	0	NA	MII	No PN obs	0PN	10	0	1	0	0	0	0	0	1	0	0	0	0	0	0	0	0	1	0	0	0	0	Negative	2010	<=10%	0-1	Other	1	0	0	0
349	A	2	23.8754	0	2	ICSI	1800	NA	11	0	0	0	0	0	NA	Shell	NA	NA	10	0	1	0	0	0	0	0	1	0	0	0	0	0	0	0	0	1	0	0	0	0	Negative	2010	<=10%	0-1	Other	1	0	0	0
350	A	2	23.8754	0	2	ICSI	1800	NA	11	0	0	0	0	0	NA	MII	No PN obs	0PN	10	0	1	0	0	0	0	0	1	0	0	0	0	0	0	0	0	1	0	0	0	0	Negative	2010	<=10%	0-1	Other	1	0	0	0
351	A	2	23.8754	0	2	ICSI	1800	NA	11	0	0	0	0	5	NA	MII	PN Present	2PN	117	0	1	0	0	0	0	0	1	0	0	0	0	0	0	0	0	1	0	0	0	0	Negative	2010	>10%	>4	Transfered	1	0	0	0
352	A	2	23.8754	0	2	ICSI	1800	NA	11	0	0	0	0	0	NA	Shell	NA	NA	10	0	1	0	0	0	0	0	1	0	0	0	0	0	0	0	0	1	0	0	0	0	Negative	2010	<=10%	0-1	Other	1	0	0	0
353	A	2	23.8754	0	2	ICSI	1800	NA	11	0	0	0	0	0	NA	MII	NA	NA	10	0	1	0	0	0	0	0	1	0	0	0	0	0	0	0	0	1	0	0	0	0	Negative	2010	<=10%	0-1	Other	1	0	0	0
354	A	2	23.8754	0	2	ICSI	1800	NA	11	0	0	0	0	0	NA	Shell	NA	NA	10	0	1	0	0	0	0	0	1	0	0	0	0	0	0	0	0	1	0	0	0	0	Negative	2010	<=10%	0-1	Other	1	0	0	0
355	A	2	23.8754	0	2	ICSI	1800	NA	11	0	0	0	0	0	NA	MII	NA	NA	10	0	1	0	0	0	0	0	1	0	0	0	0	0	0	0	0	1	0	0	0	0	Negative	2010	<=10%	0-1	Other	1	0	0	0
356	A	2	23.8754	0	2	ICSI	1800	NA	11	0	0	0	0	0	NA	Shell	NA	NA	10	0	1	0	0	0	0	0	1	0	0	0	0	0	0	0	0	1	0	0	0	0	Negative	2010	<=10%	0-1	Other	1	0	0	0
357	A	2	23.8754	0	2	ICSI	1800	NA	11	0	0	0	0	0	NA	MI	NA	NA	10	0	1	0	0	0	0	0	1	0	0	0	0	0	0	0	0	1	0	0	0	0	Negative	2010	<=10%	0-1	Other	1	0	0	0
358	A	3	23.8754	0	2	ICSI	1500	NA	14	2	0	0	0	2	NA	MII	Cleaved	2PN	10	1	1	0	0	0	0	0	1	0	0	0	0	0	0	0	0	1	0	0	0	0	Negative	2010	>10%	2	Other	1	0	0	0
359	A	3	23.8754	0	2	ICSI	1500	NA	14	2	0	0	0	2	D2	MII	PN Fade	2PN	10	0	1	0	0	0	0	0	1	0	0	0	0	0	0	0	0	1	0	0	0	0	Negative	2010	>10%	2	Other	1	0	0	0
360	A	3	23.8754	0	2	ICSI	1500	NA	14	2	0	0	0	0	NA	MI	NA	NA	10	0	1	0	0	0	0	0	1	0	0	0	0	0	0	0	0	1	0	0	0	0	Negative	2010	<=10%	0-1	Other	1	0	0	0
361	A	3	23.8754	0	2	ICSI	1500	NA	14	2	0	0	0	0	NA	MII	NA	NA	10	0	1	0	0	0	0	0	1	0	0	0	0	0	0	0	0	1	0	0	0	0	Negative	2010	<=10%	0-1	Other	1	0	0	0
362	A	3	23.8754	0	2	ICSI	1500	NA	14	2	0	0	0	2	NA	MII	PN Fade	2PN	10	1	1	0	0	0	0	0	1	0	0	0	0	0	0	0	0	1	0	0	0	0	Negative	2010	>10%	2	Other	1	0	0	0
363	A	3	23.8754	0	2	ICSI	1500	NA	14	2	0	0	0	0	NA	MII	Cleaved	1PN	10	0	1	0	0	0	0	0	1	0	0	0	0	0	0	0	0	1	0	0	0	0	Negative	2010	<=10%	0-1	Other	1	0	0	0
364	A	3	23.8754	0	2	ICSI	1500	NA	14	2	0	0	0	0	NA	Shell	NA	NA	10	0	1	0	0	0	0	0	1	0	0	0	0	0	0	0	0	1	0	0	0	0	Negative	2010	<=10%	0-1	Other	1	0	0	0
365	A	3	23.8754	0	2	ICSI	1500	NA	14	2	0	0	0	0	NA	MII	Cleaved	2PN	10	0	1	0	0	0	0	0	1	0	0	0	0	0	0	0	0	1	0	0	0	0	Negative	2010	<=10%	0-1	Other	1	0	0	0
366	A	3	23.8754	0	2	ICSI	1500	NA	14	2	0	0	0	0	NA	MII	No PN obs	Atretisk	10	0	1	0	0	0	0	0	1	0	0	0	0	0	0	0	0	1	0	0	0	0	Negative	2010	<=10%	0-1	Other	1	0	0	0
367	A	3	23.8754	0	2	ICSI	1500	NA	14	2	0	0	0	0	NA	Shell	NA	NA	10	0	1	0	0	0	0	0	1	0	0	0	0	0	0	0	0	1	0	0	0	0	Negative	2010	<=10%	0-1	Other	1	0	0	0
368	A	3	23.8754	0	2	ICSI	1500	NA	14	2	0	0	0	0	NA	MII	Cleaved	2PN	10	0	1	0	0	0	0	0	1	0	0	0	0	0	0	0	0	1	0	0	0	0	Negative	2010	<=10%	0-1	Other	1	0	0	0
369	A	3	23.8754	0	2	ICSI	1500	NA	14	2	0	0	0	4	NA	MII	Cleaved	2PN	117	0	1	0	0	0	0	0	1	0	0	0	0	0	0	0	0	1	0	0	0	0	Negative	2010	>10%	4	Transfered	1	0	0	0
370	A	3	23.8754	0	2	ICSI	1500	NA	14	2	0	0	0	2	NA	MII	Cleaved	2PN	10	0	1	0	0	0	0	0	1	0	0	0	0	0	0	0	0	1	0	0	0	0	Negative	2010	>10%	2	Other	1	0	0	0
371	A	3	23.8754	0	2	ICSI	1500	NA	14	2	0	0	0	4	NA	MII	PN Fade	2PN	117	0	1	0	0	0	0	0	1	0	0	0	0	0	0	0	0	1	0	0	0	0	Negative	2010	>10%	4	Transfered	1	0	0	0
372	A	1	31.8878	0	0	IVF	2962.5	NA	13	4	0	0	0	4	NA	NA	Cleaved	0PN	8	1	1	0	0	0	0	0	0	0	0	0	0	0	0	0	0	0	0	0	0	0	Negative	2009	<=10%	4	Frozen	0	0	0	0
373	A	1	31.8878	0	0	IVF	2962.5	NA	13	4	0	0	0	0	NA	NA	Cleaved	2PN	10	0	1	0	0	0	0	0	0	0	0	0	0	0	0	0	0	0	0	0	0	0	Negative	2009	<=10%	0-1	Other	0	0	0	0
374	A	1	31.8878	0	0	IVF	2962.5	NA	13	4	0	0	0	8	NA	NA	PN Fade	2PN	10	0	1	0	0	0	0	0	0	0	0	0	0	0	0	0	0	0	0	0	0	0	Negative	2009	<=10%	>4	Other	0	0	0	0
375	A	1	31.8878	0	0	IVF	2962.5	NA	13	4	0	0	0	0	NA	NA	No PN obs	0PN	10	0	1	0	0	0	0	0	0	0	0	0	0	0	0	0	0	0	0	0	0	0	Negative	2009	<=10%	0-1	Other	0	0	0	0
376	A	1	31.8878	0	0	IVF	2962.5	NA	13	4	0	0	0	4	NA	NA	PN Fade	2PN	117	1	1	0	0	0	0	0	0	0	0	0	0	0	0	0	0	0	0	0	0	0	Negative	2009	<=10%	4	Transfered	0	0	0	0
377	A	1	31.8878	0	0	IVF	2962.5	NA	13	4	0	0	0	0	NA	NA	No PN obs	0PN	10	0	1	0	0	0	0	0	0	0	0	0	0	0	0	0	0	0	0	0	0	0	Negative	2009	<=10%	0-1	Other	0	0	0	0
378	A	1	31.8878	0	0	IVF	2962.5	NA	13	4	0	0	0	0	NA	NA	NA	NA	10	0	1	0	0	0	0	0	0	0	0	0	0	0	0	0	0	0	0	0	0	0	Negative	2009	<=10%	0-1	Other	0	0	0	0
379	A	1	31.8878	0	0	IVF	2962.5	NA	13	4	0	0	0	0	NA	NA	NA	NA	10	0	1	0	0	0	0	0	0	0	0	0	0	0	0	0	0	0	0	0	0	0	Negative	2009	<=10%	0-1	Other	0	0	0	0
380	A	1	31.8878	0	0	IVF	2962.5	NA	13	4	0	0	0	4	NA	NA	Cleaved	2PN	117	0	1	0	0	0	0	0	0	0	0	0	0	0	0	0	0	0	0	0	0	0	Negative	2009	<=10%	4	Transfered	0	0	0	0
381	A	1	31.8878	0	0	IVF	2962.5	NA	13	4	0	0	0	5	NA	NA	Cleaved	2PN	10	1	1	0	0	0	0	0	0	0	0	0	0	0	0	0	0	0	0	0	0	0	Negative	2009	<=10%	>4	Other	0	0	0	0
382	A	1	31.8878	0	0	IVF	2962.5	NA	13	4	0	0	0	0	NA	NA	NA	NA	10	0	1	0	0	0	0	0	0	0	0	0	0	0	0	0	0	0	0	0	0	0	Negative	2009	<=10%	0-1	Other	0	0	0	0
383	A	1	31.8878	0	0	IVF	2962.5	NA	13	4	0	0	0	0	NA	NA	NA	NA	10	0	1	0	0	0	0	0	0	0	0	0	0	0	0	0	0	0	0	0	0	0	Negative	2009	<=10%	0-1	Other	0	0	0	0
384	A	1	31.8878	0	0	IVF	2962.5	NA	13	4	0	0	0	3	NA	NA	PN Present	2PN	8	1	1	0	0	0	0	0	0	0	0	0	0	0	0	0	0	0	0	0	0	0	Negative	2009	<=10%	3	Frozen	0	0	0	0
385	A	1	22.8395	0	0	ICSI	1500	NA	6	1	519	1	2	1	NA	MII	No PN obs	0PN	10	0	1	0	0	0	0	0	1	0	0	0	0	0	0	0	0	0	0	0	0	0	Positive	2009	<=10%	0-1	Other	1	0	0	0
386	A	1	22.8395	0	0	ICSI	1500	NA	6	1	519	1	2	0	NA	MI	NA	NA	10	0	1	0	0	0	0	0	1	0	0	0	0	0	0	0	0	0	0	0	0	0	Positive	2009	<=10%	0-1	Other	1	0	0	0
387	A	1	22.8395	0	0	ICSI	1500	NA	6	1	519	1	2	6	NA	MII	PN Fade	2PN	8	1	1	0	0	0	0	0	1	0	0	0	0	0	0	0	0	0	0	0	0	0	Positive	2009	<=10%	>4	Frozen	1	0	0	0
388	A	1	22.8395	0	0	ICSI	1500	NA	6	1	519	1	2	4	NA	MII	Cleaved	2PN	117	0	1	0	0	0	0	0	1	0	0	0	0	0	0	0	0	0	0	0	0	0	Positive	2009	>10%	4	Transfered	1	0	0	0
389	A	1	22.8395	0	0	ICSI	1500	NA	6	1	519	1	2	4	NA	MII	PN Fade	2PN	117	0	1	0	0	0	0	0	1	0	0	0	0	0	0	0	0	0	0	0	0	0	Positive	2009	>10%	4	Transfered	1	0	0	0
390	A	1	22.8395	0	0	ICSI	1500	NA	6	1	519	1	2	0	NA	Shell	NA	NA	10	0	1	0	0	0	0	0	1	0	0	0	0	0	0	0	0	0	0	0	0	0	Positive	2009	<=10%	0-1	Other	1	0	0	0
391	A	1	21.2245	0	0	IVF	1725	NA	8	0	0	0	0	2	NA	NA	PN Present	2PN	117	0	2	0	0	0	0	0	0	0	0	0	0	0	0	0	0	0	0	0	0	0	Negative	2009	<=10%	2	Transfered	0	0	0	0
392	A	1	21.2245	0	0	IVF	1725	NA	8	0	0	0	0	0	NA	NA	NA	Skal	10	0	2	0	0	0	0	0	0	0	0	0	0	0	0	0	0	0	0	0	0	0	Negative	2009	<=10%	0-1	Other	0	0	0	0
393	A	1	21.2245	0	0	IVF	1725	NA	8	0	0	0	0	2	NA	NA	PN Present	1PN	10	0	2	0	0	0	0	0	0	0	0	0	0	0	0	0	0	0	0	0	0	0	Negative	2009	>10%	2	Other	0	0	0	0
394	A	1	21.2245	0	0	IVF	1725	NA	8	0	0	0	0	1	NA	NA	PN Present	1PN	10	0	2	0	0	0	0	0	0	0	0	0	0	0	0	0	0	0	0	0	0	0	Negative	2009	<=10%	0-1	Other	0	0	0	0
395	A	1	21.2245	0	0	IVF	1725	NA	8	0	0	0	0	1	NA	NA	NA	1PN	10	0	2	0	0	0	0	0	0	0	0	0	0	0	0	0	0	0	0	0	0	0	Negative	2009	<=10%	0-1	Other	0	0	0	0
396	A	1	21.2245	0	0	IVF	1725	NA	8	0	0	0	0	4	NA	NA	PN Fade	2PN	117	0	2	0	0	0	0	0	0	0	0	0	0	0	0	0	0	0	0	0	0	0	Negative	2009	<=10%	4	Transfered	0	0	0	0
397	A	1	21.2245	0	0	IVF	1725	NA	8	0	0	0	0	1	NA	NA	NA	0PN	10	0	2	0	0	0	0	0	0	0	0	0	0	0	0	0	0	0	0	0	0	0	Negative	2009	<=10%	0-1	Other	0	0	0	0
398	A	1	21.2245	0	0	IVF	1725	NA	8	0	0	0	0	3	NA	NA	PN Present	2PN	10	0	2	0	0	0	0	0	0	0	0	0	0	0	0	0	0	0	0	0	0	0	Negative	2009	>10%	3	Other	0	0	0	0
399	A	2	21.2245	0	0	IVF	3000	NA	12	0	0	0	0	0	NA	NA	NA	0PN	10	0	2	0	0	0	0	0	0	0	0	0	0	0	0	0	0	0	0	0	0	0	Negative	2009	<=10%	0-1	Other	0	0	0	0
400	A	2	21.2245	0	0	IVF	3000	NA	12	0	0	0	0	0	NA	NA	NA	0PN	10	0	2	0	0	0	0	0	0	0	0	0	0	0	0	0	0	0	0	0	0	0	Negative	2009	<=10%	0-1	Other	0	0	0	0
401	A	2	21.2245	0	0	IVF	3000	NA	12	0	0	0	0	0	NA	NA	NA	0PN	10	0	2	0	0	0	0	0	0	0	0	0	0	0	0	0	0	0	0	0	0	0	Negative	2009	<=10%	0-1	Other	0	0	0	0
402	A	2	21.2245	0	0	IVF	3000	NA	12	0	0	0	0	0	NA	NA	NA	2PN	10	0	2	0	0	0	0	0	0	0	0	0	0	0	0	0	0	0	0	0	0	0	Negative	2009	<=10%	0-1	Other	0	0	0	0
403	A	2	21.2245	0	0	IVF	3000	NA	12	0	0	0	0	0	NA	NA	NA	0PN	10	0	2	0	0	0	0	0	0	0	0	0	0	0	0	0	0	0	0	0	0	0	Negative	2009	<=10%	0-1	Other	0	0	0	0
404	A	2	21.2245	0	0	IVF	3000	NA	12	0	0	0	0	2	NA	NA	No PN obs	2PN	117	0	2	0	0	0	0	0	0	0	0	0	0	0	0	0	0	0	0	0	0	0	Negative	2009	>10%	2	Transfered	0	0	0	0
405	A	2	21.2245	0	0	IVF	3000	NA	12	0	0	0	0	2	NA	NA	PN Present	2PN	117	0	2	0	0	0	0	0	0	0	0	0	0	0	0	0	0	0	0	0	0	0	Negative	2009	>10%	2	Transfered	0	0	0	0
406	A	2	21.2245	0	0	IVF	3000	NA	12	0	0	0	0	0	NA	NA	NA	Atretisk	10	0	2	0	0	0	0	0	0	0	0	0	0	0	0	0	0	0	0	0	0	0	Negative	2009	<=10%	0-1	Other	0	0	0	0
407	A	2	21.2245	0	0	IVF	3000	NA	12	0	0	0	0	0	NA	NA	NA	0PN	10	0	2	0	0	0	0	0	0	0	0	0	0	0	0	0	0	0	0	0	0	0	Negative	2009	<=10%	0-1	Other	0	0	0	0
408	A	2	21.2245	0	0	IVF	3000	NA	12	0	0	0	0	0	NA	NA	NA	0PN	10	0	2	0	0	0	0	0	0	0	0	0	0	0	0	0	0	0	0	0	0	0	Negative	2009	<=10%	0-1	Other	0	0	0	0
409	A	2	21.2245	0	0	IVF	3000	NA	12	0	0	0	0	0	NA	NA	NA	0PN	10	0	2	0	0	0	0	0	0	0	0	0	0	0	0	0	0	0	0	0	0	0	Negative	2009	<=10%	0-1	Other	0	0	0	0
410	A	2	21.2245	0	0	IVF	3000	NA	12	0	0	0	0	0	NA	NA	NA	0PN	10	0	2	0	0	0	0	0	0	0	0	0	0	0	0	0	0	0	0	0	0	0	Negative	2009	<=10%	0-1	Other	0	0	0	0
411	A	3	22.8571	0	0	IVF	3300	NA	7	0	0	0	0	0	NA	NA	NA	3PN	10	0	2	0	0	0	0	0	0	0	0	0	0	0	0	0	0	0	0	0	0	0	Negative	2010	<=10%	0-1	Other	0	0	0	0
412	A	3	22.8571	0	0	IVF	3300	NA	7	0	0	0	0	2	NA	NA	PN Present	2PN	117	0	2	0	0	0	0	0	0	0	0	0	0	0	0	0	0	0	0	0	0	0	Negative	2010	<=10%	2	Transfered	0	0	0	0
413	A	3	22.8571	0	0	IVF	3300	NA	7	0	0	0	0	2	NA	NA	PN Present	2PN	117	0	2	0	0	0	0	0	0	0	0	0	0	0	0	0	0	0	0	0	0	0	Negative	2010	<=10%	2	Transfered	0	0	0	0
414	A	3	22.8571	0	0	IVF	3300	NA	7	0	0	0	0	0	NA	NA	NA	Skal	10	0	2	0	0	0	0	0	0	0	0	0	0	0	0	0	0	0	0	0	0	0	Negative	2010	<=10%	0-1	Other	0	0	0	0
415	A	3	22.8571	0	0	IVF	3300	NA	7	0	0	0	0	0	NA	NA	NA	Skal	10	0	2	0	0	0	0	0	0	0	0	0	0	0	0	0	0	0	0	0	0	0	Negative	2010	<=10%	0-1	Other	0	0	0	0
416	A	3	22.8571	0	0	IVF	3300	NA	7	0	0	0	0	0	NA	NA	No PN obs	0PN	10	0	2	0	0	0	0	0	0	0	0	0	0	0	0	0	0	0	0	0	0	0	Negative	2010	<=10%	0-1	Other	0	0	0	0
417	A	3	22.8571	0	0	IVF	3300	NA	7	0	0	0	0	0	NA	NA	No PN obs	0PN	10	0	2	0	0	0	0	0	0	0	0	0	0	0	0	0	0	0	0	0	0	0	Negative	2010	<=10%	0-1	Other	0	0	0	0
418	A	1	22.0386	0	0	ICSI	1087.5	NA	5	2	0	0	0	5	NA	MII	PN Fade	2PN	117	0	1	0	0	0	0	0	1	0	0	0	0	0	0	0	0	0	0	0	0	0	Negative	2009	<=10%	>4	Transfered	1	0	0	0
419	A	1	22.0386	0	0	ICSI	1087.5	NA	5	2	0	0	0	0	NA	MII	Cleaved	3PN	10	0	1	0	0	0	0	0	1	0	0	0	0	0	0	0	0	0	0	0	0	0	Negative	2009	<=10%	0-1	Other	1	0	0	0
420	A	1	22.0386	0	0	ICSI	1087.5	NA	5	2	0	0	0	4	NA	MII	PN Fade	2PN	117	0	1	0	0	0	0	0	1	0	0	0	0	0	0	0	0	0	0	0	0	0	Negative	2009	<=10%	4	Transfered	1	0	0	0
421	A	1	22.0386	0	0	ICSI	1087.5	NA	5	2	0	0	0	3	NA	MII	NA	0PN	8	1	1	0	0	0	0	0	1	0	0	0	0	0	0	0	0	0	0	0	0	0	Negative	2009	<=10%	3	Frozen	1	0	0	0
422	A	1	22.0386	0	0	ICSI	1087.5	NA	5	2	0	0	0	3	NA	MII	PN Fade	2PN	8	1	1	0	0	0	0	0	1	0	0	0	0	0	0	0	0	0	0	0	0	0	Negative	2009	<=10%	3	Frozen	1	0	0	0
423	A	2	NA	0	0	ICSI	1725	NA	8	1	249	2	1	4	NA	MII	Cleaved	2PN	117	0	1	0	0	0	0	0	0	0	0	0	0	0	0	0	0	0	0	0	0	0	Positive	2010	<=10%	4	Transfered	0	0	0	0
424	A	2	NA	0	0	ICSI	1725	NA	8	1	249	2	1	0	NA	MII	Cleaved	0PN	10	0	1	0	0	0	0	0	0	0	0	0	0	0	0	0	0	0	0	0	0	0	Positive	2010	<=10%	0-1	Other	0	0	0	0
425	A	2	NA	0	0	ICSI	1725	NA	8	1	249	2	1	0	NA	MI	NA	NA	10	0	1	0	0	0	0	0	0	0	0	0	0	0	0	0	0	0	0	0	0	0	Positive	2010	<=10%	0-1	Other	0	0	0	0
426	A	2	NA	0	0	ICSI	1725	NA	8	1	249	2	1	8	NA	MII	Cleaved	1PN	10	0	1	0	0	0	0	0	0	0	0	0	0	0	0	0	0	0	0	0	0	0	Positive	2010	<=10%	>4	Other	0	0	0	0
427	A	2	NA	0	0	ICSI	1725	NA	8	1	249	2	1	0	NA	MII	PN Fade	1PN	10	0	1	0	0	0	0	0	0	0	0	0	0	0	0	0	0	0	0	0	0	0	Positive	2010	<=10%	0-1	Other	0	0	0	0
428	A	2	NA	0	0	ICSI	1725	NA	8	1	249	2	1	4	NA	MII	Cleaved	1PN	8	1	1	0	0	0	0	0	0	0	0	0	0	0	0	0	0	0	0	0	0	0	Positive	2010	<=10%	4	Frozen	0	0	0	0
429	A	2	NA	0	0	ICSI	1725	NA	8	1	249	2	1	4	NA	MII	Cleaved	2PN	117	0	1	0	0	0	0	0	0	0	0	0	0	0	0	0	0	0	0	0	0	0	Positive	2010	>10%	4	Transfered	0	0	0	0
430	A	2	NA	0	0	ICSI	1725	NA	8	1	249	2	1	0	NA	MI	NA	NA	10	0	1	0	0	0	0	0	0	0	0	0	0	0	0	0	0	0	0	0	0	0	Positive	2010	<=10%	0-1	Other	0	0	0	0
431	A	1	22.5981	0	0	ICSI	2700	NA	9	0	0	0	0	4	NA	MII	Cleaved	2PN	10	0	1	0	0	0	0	0	1	0	0	0	0	0	0	0	0	0	0	0	0	0	Negative	2009	>10%	4	Other	1	0	0	0
432	A	1	22.5981	0	0	ICSI	2700	NA	9	0	0	0	0	5	NA	MII	Cleaved	2PN	10	0	1	0	0	0	0	0	1	0	0	0	0	0	0	0	0	0	0	0	0	0	Negative	2009	>10%	>4	Other	1	0	0	0
433	A	1	22.5981	0	0	ICSI	2700	NA	9	0	0	0	0	0	NA	MII	PN Fade	2PN	10	0	1	0	0	0	0	0	1	0	0	0	0	0	0	0	0	0	0	0	0	0	Negative	2009	<=10%	0-1	Other	1	0	0	0
434	A	1	22.5981	0	0	ICSI	2700	NA	9	0	0	0	0	0	NA	MII	PN Present	2PN	10	0	1	0	0	0	0	0	1	0	0	0	0	0	0	0	0	0	0	0	0	0	Negative	2009	<=10%	0-1	Other	1	0	0	0
435	A	1	22.5981	0	0	ICSI	2700	NA	9	0	0	0	0	3	NA	MII	PN Fade	2PN	117	0	1	0	0	0	0	0	1	0	0	0	0	0	0	0	0	0	0	0	0	0	Negative	2009	>10%	3	Transfered	1	0	0	0
436	A	1	22.5981	0	0	ICSI	2700	NA	9	0	0	0	0	3	NA	MII	PN Fade	2PN	117	0	1	0	0	0	0	0	1	0	0	0	0	0	0	0	0	0	0	0	0	0	Negative	2009	>10%	3	Transfered	1	0	0	0
437	A	1	22.5981	0	0	ICSI	2700	NA	9	0	0	0	0	6	NA	MII	Cleaved	2PN	10	0	1	0	0	0	0	0	1	0	0	0	0	0	0	0	0	0	0	0	0	0	Negative	2009	>10%	>4	Other	1	0	0	0
438	A	1	22.5981	0	0	ICSI	2700	NA	9	0	0	0	0	0	NA	GV	NA	NA	10	0	1	0	0	0	0	0	1	0	0	0	0	0	0	0	0	0	0	0	0	0	Negative	2009	<=10%	0-1	Other	1	0	0	0
439	A	1	22.5981	0	0	ICSI	2700	NA	9	0	0	0	0	4	NA	MII	Cleaved	2PN	10	0	1	0	0	0	0	0	1	0	0	0	0	0	0	0	0	0	0	0	0	0	Negative	2009	>10%	4	Other	1	0	0	0
440	A	2	23.2438	0	0	ICSI	2100	NA	13	3	0	0	0	2	NA	MII	PN Present	2PN	10	1	1	0	0	0	0	0	1	0	0	0	0	0	0	0	0	1	0	0	0	0	Negative	2009	>10%	2	Other	1	0	0	0
441	A	2	23.2438	0	0	ICSI	2100	NA	13	3	0	0	0	0	NA	MII	No PN obs	0PN	10	0	1	0	0	0	0	0	1	0	0	0	0	0	0	0	0	1	0	0	0	0	Negative	2009	<=10%	0-1	Other	1	0	0	0
442	A	2	23.2438	0	0	ICSI	2100	NA	13	3	0	0	0	2	NA	MII	PN Fade	2PN	10	0	1	0	0	0	0	0	1	0	0	0	0	0	0	0	0	1	0	0	0	0	Negative	2009	>10%	2	Other	1	0	0	0
443	A	2	23.2438	0	0	ICSI	2100	NA	13	3	0	0	0	0	NA	MII	No PN obs	0PN	10	0	1	0	0	0	0	0	1	0	0	0	0	0	0	0	0	1	0	0	0	0	Negative	2009	<=10%	0-1	Other	1	0	0	0
444	A	2	23.2438	0	0	ICSI	2100	NA	13	3	0	0	0	2	NA	MII	PN Present	2PN	10	1	1	0	0	0	0	0	1	0	0	0	0	0	0	0	0	1	0	0	0	0	Negative	2009	>10%	2	Other	1	0	0	0
445	A	2	23.2438	0	0	ICSI	2100	NA	13	3	0	0	0	4	NA	MII	Cleaved	2PN	10	0	1	0	0	0	0	0	1	0	0	0	0	0	0	0	0	1	0	0	0	0	Negative	2009	>10%	4	Other	1	0	0	0
446	A	2	23.2438	0	0	ICSI	2100	NA	13	3	0	0	0	0	NA	MII	No PN obs	0PN	10	0	1	0	0	0	0	0	1	0	0	0	0	0	0	0	0	1	0	0	0	0	Negative	2009	<=10%	0-1	Other	1	0	0	0
447	A	2	23.2438	0	0	ICSI	2100	NA	13	3	0	0	0	4	NA	MII	Cleaved	2PN	117	0	1	0	0	0	0	0	1	0	0	0	0	0	0	0	0	1	0	0	0	0	Negative	2009	>10%	4	Transfered	1	0	0	0
448	A	2	23.2438	0	0	ICSI	2100	NA	13	3	0	0	0	4	NA	MII	PN Present	2PN	10	0	1	0	0	0	0	0	1	0	0	0	0	0	0	0	0	1	0	0	0	0	Negative	2009	>10%	4	Other	1	0	0	0
449	A	2	23.2438	0	0	ICSI	2100	NA	13	3	0	0	0	0	NA	MII	No PN obs	0PN	10	0	1	0	0	0	0	0	1	0	0	0	0	0	0	0	0	1	0	0	0	0	Negative	2009	<=10%	0-1	Other	1	0	0	0
450	A	2	23.2438	0	0	ICSI	2100	NA	13	3	0	0	0	4	NA	MII	PN Fade	2PN	10	0	1	0	0	0	0	0	1	0	0	0	0	0	0	0	0	1	0	0	0	0	Negative	2009	>10%	4	Other	1	0	0	0
451	A	2	23.2438	0	0	ICSI	2100	NA	13	3	0	0	0	4	NA	MII	Cleaved	2PN	117	1	1	0	0	0	0	0	1	0	0	0	0	0	0	0	0	1	0	0	0	0	Negative	2009	>10%	4	Transfered	1	0	0	0
452	A	2	23.2438	0	0	ICSI	2100	NA	13	3	0	0	0	4	NA	MII	PN Fade	2PN	117	0	1	0	0	0	0	0	1	0	0	0	0	0	0	0	0	1	0	0	0	0	Negative	2009	>10%	4	Transfered	1	0	0	0
453	A	4	22.5981	0	0	ICSI	1750	NA	13	0	0	0	0	4	NA	MII	Cleaved	2PN	10	0	1	0	0	0	0	0	0	0	0	0	0	0	0	0	0	1	0	0	0	0	Negative	2010	>10%	4	Other	1	0	0	0
454	A	4	22.5981	0	0	ICSI	1750	NA	13	0	0	0	0	4	NA	MII	PN Fade	2PN	10	0	1	0	0	0	0	0	0	0	0	0	0	0	0	0	0	1	0	0	0	0	Negative	2010	>10%	4	Other	1	0	0	0
455	A	4	22.5981	0	0	ICSI	1750	NA	13	0	0	0	0	0	NA	MII	No PN obs	0PN	10	0	1	0	0	0	0	0	0	0	0	0	0	0	0	0	0	1	0	0	0	0	Negative	2010	<=10%	0-1	Other	1	0	0	0
456	A	4	22.5981	0	0	ICSI	1750	NA	13	0	0	0	0	0	NA	MII	No PN obs	0PN	10	1	1	0	0	0	0	0	0	0	0	0	0	0	0	0	0	1	0	0	0	0	Negative	2010	<=10%	0-1	Other	1	0	0	0
457	A	4	22.5981	0	0	ICSI	1750	NA	13	0	0	0	0	4	NA	MII	PN Present	2PN	117	0	1	0	0	0	0	0	0	0	0	0	0	0	0	0	0	1	0	0	0	0	Negative	2010	<=10%	4	Transfered	1	0	0	0
458	A	4	22.5981	0	0	ICSI	1750	NA	13	0	0	0	0	0	NA	MII	No PN obs	0PN	10	0	1	0	0	0	0	0	0	0	0	0	0	0	0	0	0	1	0	0	0	0	Negative	2010	<=10%	0-1	Other	1	0	0	0
459	A	4	22.5981	0	0	ICSI	1750	NA	13	0	0	0	0	5	NA	MII	PN Fade	2PN	10	0	1	0	0	0	0	0	0	0	0	0	0	0	0	0	0	1	0	0	0	0	Negative	2010	>10%	>4	Other	1	0	0	0
460	A	4	22.5981	0	0	ICSI	1750	NA	13	0	0	0	0	4	NA	MII	Cleaved	2PN	117	0	1	0	0	0	0	0	0	0	0	0	0	0	0	0	0	1	0	0	0	0	Negative	2010	>10%	4	Transfered	1	0	0	0
461	A	4	22.5981	0	0	ICSI	1750	NA	13	0	0	0	0	1	NA	MII	PN Present	0PN	10	0	1	0	0	0	0	0	0	0	0	0	0	0	0	0	0	1	0	0	0	0	Negative	2010	<=10%	0-1	Other	1	0	0	0
462	A	4	22.5981	0	0	ICSI	1750	NA	13	0	0	0	0	0	NA	MII	No PN obs	0PN	10	0	1	0	0	0	0	0	0	0	0	0	0	0	0	0	0	1	0	0	0	0	Negative	2010	<=10%	0-1	Other	1	0	0	0
463	A	4	22.5981	0	0	ICSI	1750	NA	13	0	0	0	0	4	NA	MII	Cleaved	2PN	10	0	1	0	0	0	0	0	0	0	0	0	0	0	0	0	0	1	0	0	0	0	Negative	2010	>10%	4	Other	1	0	0	0
464	A	4	22.5981	0	0	ICSI	1750	NA	13	0	0	0	0	4	NA	MII	PN Fade	2PN	10	0	1	0	0	0	0	0	0	0	0	0	0	0	0	0	0	1	0	0	0	0	Negative	2010	>10%	4	Other	1	0	0	0
465	A	4	22.5981	0	0	ICSI	1750	NA	13	0	0	0	0	4	NA	MII	Cleaved	2PN	10	0	1	0	0	0	0	0	0	0	0	0	0	0	0	0	0	1	0	0	0	0	Negative	2010	>10%	4	Other	1	0	0	0
466	A	4	22.5981	0	0	ICSI	1750	NA	13	0	0	0	0	2	NA	MII	PN Fade	2PN	10	0	1	0	0	0	0	0	0	0	0	0	0	0	0	0	0	1	0	0	0	0	Negative	2010	>10%	2	Other	1	0	0	0
467	A	4	22.5981	0	0	ICSI	1750	NA	13	0	0	0	0	2	NA	MII	PN Fade	2PN	10	0	1	0	0	0	0	0	0	0	0	0	0	0	0	0	0	1	0	0	0	0	Negative	2010	>10%	2	Other	1	0	0	0
468	A	4	22.5981	0	0	ICSI	1750	NA	13	0	0	0	0	1	NA	MII	No PN obs	0PN	10	0	1	0	0	0	0	0	0	0	0	0	0	0	0	0	0	1	0	0	0	0	Negative	2010	<=10%	0-1	Other	1	0	0	0
469	A	4	22.5981	0	0	ICSI	1750	NA	13	0	0	0	0	4	NA	MII	Cleaved	2PN	10	0	1	0	0	0	0	0	0	0	0	0	0	0	0	0	0	1	0	0	0	0	Negative	2010	>10%	4	Other	1	0	0	0
470	A	4	22.5981	0	0	ICSI	1750	NA	13	0	0	0	0	4	NA	MII	PN Present	2PN	10	0	1	0	0	0	0	0	0	0	0	0	0	0	0	0	0	1	0	0	0	0	Negative	2010	>10%	4	Other	1	0	0	0
471	A	4	22.5981	0	0	ICSI	1750	NA	13	0	0	0	0	4	NA	MII	PN Present	2PN	10	0	1	0	0	0	0	0	0	0	0	0	0	0	0	0	0	1	0	0	0	0	Negative	2010	>10%	4	Other	1	0	0	0
472	A	4	22.5981	0	0	ICSI	1750	NA	13	0	0	0	0	0	NA	MII	No PN obs	0PN	10	0	1	0	0	0	0	0	0	0	0	0	0	0	0	0	0	1	0	0	0	0	Negative	2010	<=10%	0-1	Other	1	0	0	0
473	A	4	22.5981	0	0	ICSI	1750	NA	13	0	0	0	0	4	NA	MII	PN Present	2PN	10	0	1	0	0	0	0	0	0	0	0	0	0	0	0	0	0	1	0	0	0	0	Negative	2010	>10%	4	Other	1	0	0	0
474	A	4	22.5981	0	0	ICSI	1750	NA	13	0	0	0	0	0	NA	MII	No PN obs	0PN	10	1	1	0	0	0	0	0	0	0	0	0	0	0	0	0	0	1	0	0	0	0	Negative	2010	<=10%	0-1	Other	1	0	0	0
475	A	4	22.5981	0	0	ICSI	1750	NA	13	0	0	0	0	2	NA	MII	Cleaved	3PN	10	0	1	0	0	0	0	0	0	0	0	0	0	0	0	0	0	1	0	0	0	0	Negative	2010	>10%	2	Other	1	0	0	0
476	A	4	22.5981	0	0	ICSI	1750	NA	13	0	0	0	0	2	NA	MII	PN Fade	2PN	10	0	1	0	0	0	0	0	0	0	0	0	0	0	0	0	0	1	0	0	0	0	Negative	2010	>10%	2	Other	1	0	0	0
477	A	4	22.5981	0	0	ICSI	1750	NA	13	0	0	0	0	4	NA	MII	PN Present	2PN	10	0	1	0	0	0	0	0	0	0	0	0	0	0	0	0	0	1	0	0	0	0	Negative	2010	>10%	4	Other	1	0	0	0
478	A	4	22.5981	0	0	ICSI	1750	NA	13	0	0	0	0	4	NA	MII	Cleaved	2PN	10	0	1	0	0	0	0	0	0	0	0	0	0	0	0	0	0	1	0	0	0	0	Negative	2010	>10%	4	Other	1	0	0	0
479	A	4	22.5981	0	0	ICSI	1750	NA	13	0	0	0	0	5	NA	MII	PN Fade	2PN	10	0	1	0	0	0	0	0	0	0	0	0	0	0	0	0	0	1	0	0	0	0	Negative	2010	>10%	>4	Other	1	0	0	0
480	A	4	22.5981	0	0	ICSI	1750	NA	13	0	0	0	0	4	NA	MII	PN Present	2PN	117	0	1	0	0	0	0	0	0	0	0	0	0	0	0	0	0	1	0	0	0	0	Negative	2010	<=10%	4	Transfered	1	0	0	0
481	A	4	22.5981	0	0	ICSI	1750	NA	13	0	0	0	0	4	NA	MII	Cleaved	2PN	10	0	1	0	0	0	0	0	0	0	0	0	0	0	0	0	0	1	0	0	0	0	Negative	2010	>10%	4	Other	1	0	0	0
482	A	4	22.5981	0	0	ICSI	1750	NA	13	0	0	0	0	4	NA	MII	Cleaved	2PN	117	0	1	0	0	0	0	0	0	0	0	0	0	0	0	0	0	1	0	0	0	0	Negative	2010	>10%	4	Transfered	1	0	0	0
483	A	4	22.5981	0	0	ICSI	1750	NA	13	0	0	0	0	4	NA	MII	Cleaved	2PN	117	0	1	0	0	0	0	0	0	0	0	0	0	0	0	0	0	1	0	0	0	0	Negative	2010	>10%	4	Transfered	1	0	0	0
484	A	4	22.5981	0	0	ICSI	1750	NA	13	0	0	0	0	1	NA	MII	No PN obs	0PN	10	0	1	0	0	0	0	0	0	0	0	0	0	0	0	0	0	1	0	0	0	0	Negative	2010	<=10%	0-1	Other	1	0	0	0
485	A	4	22.5981	0	0	ICSI	1750	NA	13	0	0	0	0	5	NA	MII	PN Fade	2PN	10	0	1	0	0	0	0	0	0	0	0	0	0	0	0	0	0	1	0	0	0	0	Negative	2010	>10%	>4	Other	1	0	0	0
486	A	4	22.5981	0	0	ICSI	1750	NA	13	0	0	0	0	4	NA	MII	PN Fade	2PN	10	0	1	0	0	0	0	0	0	0	0	0	0	0	0	0	0	1	0	0	0	0	Negative	2010	>10%	4	Other	1	0	0	0
487	A	4	22.5981	0	0	ICSI	1750	NA	13	0	0	0	0	4	NA	MII	PN Present	2PN	10	0	1	0	0	0	0	0	0	0	0	0	0	0	0	0	0	1	0	0	0	0	Negative	2010	>10%	4	Other	1	0	0	0
488	A	4	22.5981	0	0	ICSI	1750	NA	13	0	0	0	0	4	NA	MII	PN Present	2PN	10	0	1	0	0	0	0	0	0	0	0	0	0	0	0	0	0	1	0	0	0	0	Negative	2010	>10%	4	Other	1	0	0	0
489	A	4	22.5981	0	0	ICSI	1750	NA	13	0	0	0	0	4	NA	MII	PN Present	2PN	117	0	1	0	0	0	0	0	0	0	0	0	0	0	0	0	0	1	0	0	0	0	Negative	2010	<=10%	4	Transfered	1	0	0	0
490	A	4	22.5981	0	0	ICSI	1750	NA	13	0	0	0	0	0	NA	MII	NA	3PN	10	0	1	0	0	0	0	0	0	0	0	0	0	0	0	0	0	1	0	0	0	0	Negative	2010	<=10%	0-1	Other	1	0	0	0
491	A	4	22.5981	0	0	ICSI	1750	NA	13	0	0	0	0	0	NA	MII	NA	3PN	10	0	1	0	0	0	0	0	0	0	0	0	0	0	0	0	0	1	0	0	0	0	Negative	2010	<=10%	0-1	Other	1	0	0	0
492	A	1	26.6749	0	0	ICSI	2812.5	NA	6	0	0	0	0	2	NA	MII	PN Present	2PN	117	0	1	0	0	0	0	0	1	0	0	0	0	0	0	0	0	0	0	0	0	0	Negative	2009	>10%	2	Transfered	1	0	0	0
493	A	1	26.6749	0	0	ICSI	2812.5	NA	6	0	0	0	0	1	NA	MII	No PN obs	0PN	10	0	1	0	0	0	0	0	1	0	0	0	0	0	0	0	0	0	0	0	0	0	Negative	2009	<=10%	0-1	Other	1	0	0	0
494	A	1	26.6749	0	0	ICSI	2812.5	NA	6	0	0	0	0	1	NA	MII	No PN obs	0PN	10	0	1	0	0	0	0	0	1	0	0	0	0	0	0	0	0	0	0	0	0	0	Negative	2009	<=10%	0-1	Other	1	0	0	0
495	A	1	26.6749	0	0	ICSI	2812.5	NA	6	0	0	0	0	3	NA	MII	PN Present	2PN	117	0	1	0	0	0	0	0	1	0	0	0	0	0	0	0	0	0	0	0	0	0	Negative	2009	>10%	3	Transfered	1	0	0	0
496	A	1	26.6749	0	0	ICSI	2812.5	NA	6	0	0	0	0	7	NA	MII	PN Fade	3PN	10	0	1	0	0	0	0	0	1	0	0	0	0	0	0	0	0	0	0	0	0	0	Negative	2009	>10%	>4	Other	1	0	0	0
497	A	1	26.6749	0	0	ICSI	2812.5	NA	6	0	0	0	0	1	NA	MII	No PN obs	0PN	10	0	1	0	0	0	0	0	1	0	0	0	0	0	0	0	0	0	0	0	0	0	Negative	2009	<=10%	0-1	Other	1	0	0	0
498	A	2	26.2976	0	0	ICSI	2775	NA	8	0	0	0	0	0	NA	MII	No PN obs	0PN	10	0	1	0	0	0	0	0	0	0	0	0	0	0	0	0	0	1	0	0	0	0	Negative	2010	<=10%	0-1	Other	1	0	0	0
499	A	2	26.2976	0	0	ICSI	2775	NA	8	0	0	0	0	0	NA	MII	No PN obs	0PN	10	0	1	0	0	0	0	0	0	0	0	0	0	0	0	0	0	1	0	0	0	0	Negative	2010	<=10%	0-1	Other	1	0	0	0
500	A	2	26.2976	0	0	ICSI	2775	NA	8	0	0	0	0	0	NA	MII	No PN obs	0PN	10	0	1	0	0	0	0	0	0	0	0	0	0	0	0	0	0	1	0	0	0	0	Negative	2010	<=10%	0-1	Other	1	0	0	0
501	A	2	26.2976	0	0	ICSI	2775	NA	8	0	0	0	0	2	NA	MII	PN Present	2PN	117	0	1	0	0	0	0	0	0	0	0	0	0	0	0	0	0	1	0	0	0	0	Negative	2010	>10%	2	Transfered	1	0	0	0
502	A	2	26.2976	0	0	ICSI	2775	NA	8	0	0	0	0	0	NA	MI	NA	NA	10	0	1	0	0	0	0	0	0	0	0	0	0	0	0	0	0	1	0	0	0	0	Negative	2010	<=10%	0-1	Other	1	0	0	0
503	A	2	26.2976	0	0	ICSI	2775	NA	8	0	0	0	0	0	NA	MI	NA	NA	10	0	1	0	0	0	0	0	0	0	0	0	0	0	0	0	0	1	0	0	0	0	Negative	2010	<=10%	0-1	Other	1	0	0	0
504	A	2	26.2976	0	0	ICSI	2775	NA	8	0	0	0	0	0	NA	MII	No PN obs	0PN	10	0	1	0	0	0	0	0	0	0	0	0	0	0	0	0	0	1	0	0	0	0	Negative	2010	<=10%	0-1	Other	1	0	0	0
505	A	2	26.2976	0	0	ICSI	2775	NA	8	0	0	0	0	3	NA	MII	PN Present	2PN	117	0	1	0	0	0	0	0	0	0	0	0	0	0	0	0	0	1	0	0	0	0	Negative	2010	>10%	3	Transfered	1	0	0	0
506	A	3	26.2976	0	0	ICSI	2400	NA	7	1	463	1	1	1	NA	MII	No PN obs	0PN	10	0	1	0	0	0	0	0	0	0	0	0	0	0	0	0	0	1	0	0	0	0	Positive	2010	<=10%	0-1	Other	1	0	0	0
507	A	3	26.2976	0	0	ICSI	2400	NA	7	1	463	1	1	0	NA	MII	No PN obs	0PN	10	0	1	0	0	0	0	0	0	0	0	0	0	0	0	0	0	1	0	0	0	0	Positive	2010	<=10%	0-1	Other	1	0	0	0
508	A	3	26.2976	0	0	ICSI	2400	NA	7	1	463	1	1	4	NA	MII	Cleaved	2PN	117	0	1	0	0	0	0	0	0	0	0	0	0	0	0	0	0	1	0	0	0	0	Positive	2010	<=10%	4	Transfered	1	0	0	0
509	A	3	26.2976	0	0	ICSI	2400	NA	7	1	463	1	1	0	NA	MI	NA	NA	10	0	1	0	0	0	0	0	0	0	0	0	0	0	0	0	0	1	0	0	0	0	Positive	2010	<=10%	0-1	Other	1	0	0	0
510	A	3	26.2976	0	0	ICSI	2400	NA	7	1	463	1	1	4	NA	MII	No PN obs	2PN	8	1	1	0	0	0	0	0	0	0	0	0	0	0	0	0	0	1	0	0	0	0	Positive	2010	>10%	4	Frozen	1	0	0	0
511	A	3	26.2976	0	0	ICSI	2400	NA	7	1	463	1	1	4	NA	MII	No PN obs	2PN	117	0	1	0	0	0	0	0	0	0	0	0	0	0	0	0	0	1	0	0	0	0	Positive	2010	>10%	4	Transfered	1	0	0	0
512	A	3	26.2976	0	0	ICSI	2400	NA	7	1	463	1	1	3	NA	MII	Cleaving	2PN	10	0	1	0	0	0	0	0	0	0	0	0	0	0	0	0	0	1	0	0	0	0	Positive	2010	>10%	3	Other	1	0	0	0
513	A	3	24.5351	0	0	IVF	450	NA	3	2	577	1	1	2	NA	NA	PN Present	2PN	8	1	1	0	0	0	0	0	0	0	0	0	0	0	0	0	0	0	0	0	0	0	Positive	2010	<=10%	2	Frozen	0	0	0	0
514	A	3	24.5351	0	0	IVF	450	NA	3	2	577	1	1	4	NA	NA	PN Present	2PN	8	1	1	0	0	0	0	0	0	0	0	0	0	0	0	0	0	0	0	0	0	0	Positive	2010	<=10%	4	Frozen	0	0	0	0
515	A	3	24.5351	0	0	IVF	450	NA	3	2	577	1	1	4	NA	NA	PN Fade	2PN	117	0	1	0	0	0	0	0	0	0	0	0	0	0	0	0	0	0	0	0	0	0	Positive	2010	<=10%	4	Transfered	0	0	0	0
516	A	1	18.1662	0	0	IVF	1950	NA	9	3	1485	0	0	0	NA	NA	PN Present	0PN	10	0	1	0	0	0	0	0	1	0	0	0	0	0	0	0	0	0	0	0	0	0	Positive	2009	<=10%	0-1	Other	1	0	0	0
517	A	1	18.1662	0	0	IVF	1950	NA	9	3	1485	0	0	3	NA	NA	PN Present	2PN	8	1	1	0	0	0	0	0	1	0	0	0	0	0	0	0	0	0	0	0	0	0	Positive	2009	<=10%	3	Frozen	1	0	0	0
518	A	1	18.1662	0	0	IVF	1950	NA	9	3	1485	0	0	0	NA	NA	No PN obs	0PN	10	0	1	0	0	0	0	0	1	0	0	0	0	0	0	0	0	0	0	0	0	0	Positive	2009	<=10%	0-1	Other	1	0	0	0
519	A	1	18.1662	0	0	IVF	1950	NA	9	3	1485	0	0	2	NA	NA	PN Present	2PN	8	1	1	0	0	0	0	0	1	0	0	0	0	0	0	0	0	0	0	0	0	0	Positive	2009	>10%	2	Frozen	1	0	0	0
520	A	1	18.1662	0	0	IVF	1950	NA	9	3	1485	0	0	0	NA	NA	No PN obs	0PN	10	0	1	0	0	0	0	0	1	0	0	0	0	0	0	0	0	0	0	0	0	0	Positive	2009	<=10%	0-1	Other	1	0	0	0
521	A	1	18.1662	0	0	IVF	1950	NA	9	3	1485	0	0	0	NA	NA	No PN obs	0PN	10	0	1	0	0	0	0	0	1	0	0	0	0	0	0	0	0	0	0	0	0	0	Positive	2009	<=10%	0-1	Other	1	0	0	0
522	A	1	18.1662	0	0	IVF	1950	NA	9	3	1485	0	0	4	NA	NA	PN Present	2PN	117	0	1	0	0	0	0	0	1	0	0	0	0	0	0	0	0	0	0	0	0	0	Positive	2009	<=10%	4	Transfered	1	0	0	0
523	A	1	18.1662	0	0	IVF	1950	NA	9	3	1485	0	0	3	NA	NA	PN Present	2PN	10	0	1	0	0	0	0	0	1	0	0	0	0	0	0	0	0	0	0	0	0	0	Positive	2009	>10%	3	Other	1	0	0	0
524	A	1	18.1662	0	0	IVF	1950	NA	9	3	1485	0	0	6	NA	NA	PN Fade	2PN	8	1	1	0	0	0	0	0	1	0	0	0	0	0	0	0	0	0	0	0	0	0	Positive	2009	<=10%	>4	Frozen	1	0	0	0
525	A	7	20.7157	0	0	IVF	875	NA	4	0	0	0	0	1	NA	NA	No PN obs	0PN	10	0	2	0	0	0	0	0	0	0	0	0	0	0	0	0	0	0	0	0	1	0	Negative	2010	<=10%	0-1	Other	0	0	0	0
526	A	7	20.7157	0	0	IVF	875	NA	4	0	0	0	0	4	NA	NA	PN Fade	2PN	117	0	2	0	0	0	0	0	0	0	0	0	0	0	0	0	0	0	0	0	1	0	Negative	2010	>10%	4	Transfered	0	0	0	0
527	A	7	20.7157	0	0	IVF	875	NA	4	0	0	0	0	1	NA	NA	No PN obs	0PN	10	0	2	0	0	0	0	0	0	0	0	0	0	0	0	0	0	0	0	0	1	0	Negative	2010	<=10%	0-1	Other	0	0	0	0
528	A	7	20.7157	0	0	IVF	875	NA	4	0	0	0	0	1	NA	NA	No PN obs	0PN	10	0	2	0	0	0	0	0	0	0	0	0	0	0	0	0	0	0	0	0	1	0	Negative	2010	<=10%	0-1	Other	0	0	0	0
529	A	8	20.7157	0	0	IVF	1350	NA	11	0	0	0	0	0	NA	NA	PN Present	1PN	10	0	2	0	0	0	0	0	0	0	0	0	0	0	0	0	0	0	0	0	1	0	Negative	2010	<=10%	0-1	Other	0	0	0	0
530	A	8	20.7157	0	0	IVF	1350	NA	11	0	0	0	0	3	NA	NA	Cleaved	2PN	10	0	2	0	0	0	0	0	0	0	0	0	0	0	0	0	0	0	0	0	1	0	Negative	2010	<=10%	3	Other	0	0	0	0
531	A	8	20.7157	0	0	IVF	1350	NA	11	0	0	0	0	0	NA	NA	No PN obs	0PN	10	0	2	0	0	0	0	0	0	0	0	0	0	0	0	0	0	0	0	0	1	0	Negative	2010	<=10%	0-1	Other	0	0	0	0
532	A	8	20.7157	0	0	IVF	1350	NA	11	0	0	0	0	0	NA	NA	No PN obs	0PN	10	0	2	0	0	0	0	0	0	0	0	0	0	0	0	0	0	0	0	0	1	0	Negative	2010	<=10%	0-1	Other	0	0	0	0
533	A	8	20.7157	0	0	IVF	1350	NA	11	0	0	0	0	0	NA	NA	No PN obs	0PN	10	0	2	0	0	0	0	0	0	0	0	0	0	0	0	0	0	0	0	0	1	0	Negative	2010	<=10%	0-1	Other	0	0	0	0
534	A	8	20.7157	0	0	IVF	1350	NA	11	0	0	0	0	0	NA	NA	No PN obs	0PN	10	0	2	0	0	0	0	0	0	0	0	0	0	0	0	0	0	0	0	0	1	0	Negative	2010	<=10%	0-1	Other	0	0	0	0
535	A	8	20.7157	0	0	IVF	1350	NA	11	0	0	0	0	3	NA	NA	PN Present	2PN	10	0	2	0	0	0	0	0	0	0	0	0	0	0	0	0	0	0	0	0	1	0	Negative	2010	>10%	3	Other	0	0	0	0
536	A	8	20.7157	0	0	IVF	1350	NA	11	0	0	0	0	0	NA	NA	No PN obs	0PN	10	0	2	0	0	0	0	0	0	0	0	0	0	0	0	0	0	0	0	0	1	0	Negative	2010	<=10%	0-1	Other	0	0	0	0
537	A	8	20.7157	0	0	IVF	1350	NA	11	0	0	0	0	4	NA	NA	PN Present	2PN	117	0	2	0	0	0	0	0	0	0	0	0	0	0	0	0	0	0	0	0	1	0	Negative	2010	<=10%	4	Transfered	0	0	0	0
538	A	8	20.7157	0	0	IVF	1350	NA	11	0	0	0	0	0	NA	NA	No PN obs	0PN	10	0	2	0	0	0	0	0	0	0	0	0	0	0	0	0	0	0	0	0	1	0	Negative	2010	<=10%	0-1	Other	0	0	0	0
539	A	8	20.7157	0	0	IVF	1350	NA	11	0	0	0	0	4	NA	NA	Cleaved	2PN	117	0	2	0	0	0	0	0	0	0	0	0	0	0	0	0	0	0	0	0	1	0	Negative	2010	>10%	4	Transfered	0	0	0	0
540	A	1	30.0215	0	0	ICSI	2475	NA	3	0	0	0	0	3	NA	MII	PN Fade	2PN	117	0	1	0	0	0	0	0	1	0	0	0	0	0	0	0	0	1	0	0	0	0	Negative	2010	>10%	3	Transfered	1	0	0	0
541	A	1	30.0215	0	0	ICSI	2475	NA	3	0	0	0	0	0	NA	MII	NA	0PN	10	0	1	0	0	0	0	0	1	0	0	0	0	0	0	0	0	1	0	0	0	0	Negative	2010	<=10%	0-1	Other	1	0	0	0
542	A	1	30.0215	0	0	ICSI	2475	NA	3	0	0	0	0	0	NA	MII	PN Present	1PN	10	0	1	0	0	0	0	0	1	0	0	0	0	0	0	0	0	1	0	0	0	0	Negative	2010	<=10%	0-1	Other	1	0	0	0
543	A	2	30.0215	0	0	ICSI	2400	NA	8	0	846	1	0	0	NA	MII	NA	NA	10	0	1	0	0	0	0	0	1	0	0	0	0	0	0	0	0	1	0	0	0	0	Positive	2010	<=10%	0-1	Other	1	0	0	0
544	A	2	30.0215	0	0	ICSI	2400	NA	8	0	846	1	0	4	NA	MII	Cleaved	2PN	117	0	1	0	0	0	0	0	1	0	0	0	0	0	0	0	0	1	0	0	0	0	Positive	2010	<=10%	4	Transfered	1	0	0	0
545	A	2	30.0215	0	0	ICSI	2400	NA	8	0	846	1	0	0	NA	MII	NA	NA	10	0	1	0	0	0	0	0	1	0	0	0	0	0	0	0	0	1	0	0	0	0	Positive	2010	<=10%	0-1	Other	1	0	0	0
546	A	2	30.0215	0	0	ICSI	2400	NA	8	0	846	1	0	0	NA	MII	No PN obs	0PN	10	0	1	0	0	0	0	0	1	0	0	0	0	0	0	0	0	1	0	0	0	0	Positive	2010	<=10%	0-1	Other	1	0	0	0
547	A	2	30.0215	0	0	ICSI	2400	NA	8	0	846	1	0	0	NA	MII	No PN obs	0PN	10	0	1	0	0	0	0	0	1	0	0	0	0	0	0	0	0	1	0	0	0	0	Positive	2010	<=10%	0-1	Other	1	0	0	0
548	A	2	30.0215	0	0	ICSI	2400	NA	8	0	846	1	0	0	NA	MII	PN Present	2PN	10	0	1	0	0	0	0	0	1	0	0	0	0	0	0	0	0	1	0	0	0	0	Positive	2010	<=10%	0-1	Other	1	0	0	0
549	A	2	30.0215	0	0	ICSI	2400	NA	8	0	846	1	0	0	NA	MII	No PN obs	0PN	10	0	1	0	0	0	0	0	1	0	0	0	0	0	0	0	0	1	0	0	0	0	Positive	2010	<=10%	0-1	Other	1	0	0	0
550	A	2	30.0215	0	0	ICSI	2400	NA	8	0	846	1	0	2	NA	MII	PN Present	2PN	117	0	1	0	0	0	0	0	1	0	0	0	0	0	0	0	0	1	0	0	0	0	Positive	2010	>10%	2	Transfered	1	0	0	0
551	A	1	24.7721	10	0	ICSI	1350	NA	4	2	0	0	0	6	NA	MII	NA	2PN	8	1	1	0	0	0	0	0	1	0	0	0	0	0	0	0	0	1	0	0	0	0	Negative	2008	<=10%	>4	Frozen	1	0	0	0
552	A	1	24.7721	10	0	ICSI	1350	NA	4	2	0	0	0	0	NA	MI	NA	NA	10	0	1	0	0	0	0	0	1	0	0	0	0	0	0	0	0	1	0	0	0	0	Negative	2008	<=10%	0-1	Other	1	0	0	0
553	A	1	24.7721	10	0	ICSI	1350	NA	4	2	0	0	0	3	NA	MII	Cleaved	2PN	8	1	1	0	0	0	0	0	1	0	0	0	0	0	0	0	0	1	0	0	0	0	Negative	2008	<=10%	3	Frozen	1	0	0	0
554	A	1	24.7721	10	0	ICSI	1350	NA	4	2	0	0	0	4	NA	MII	Cleaved	2PN	117	0	1	0	0	0	0	0	1	0	0	0	0	0	0	0	0	1	0	0	0	0	Negative	2008	<=10%	4	Transfered	1	0	0	0
555	A	2	26.4236	0	1	ICSI	1800	NA	11	0	0	0	0	1	NA	MII	NA	0PN	10	0	1	0	0	0	0	0	1	0	0	0	0	0	0	0	0	1	0	0	0	0	Negative	2008	<=10%	0-1	Other	1	0	0	0
556	A	2	26.4236	0	1	ICSI	1800	NA	11	0	0	0	0	1	NA	MII	NA	0PN	10	0	1	0	0	0	0	0	1	0	0	0	0	0	0	0	0	1	0	0	0	0	Negative	2008	<=10%	0-1	Other	1	0	0	0
557	A	2	26.4236	0	1	ICSI	1800	NA	11	0	0	0	0	1	NA	MII	NA	0PN	10	0	1	0	0	0	0	0	1	0	0	0	0	0	0	0	0	1	0	0	0	0	Negative	2008	<=10%	0-1	Other	1	0	0	0
558	A	2	26.4236	0	1	ICSI	1800	NA	11	0	0	0	0	1	NA	MII	NA	2PN	10	0	1	0	0	0	0	0	1	0	0	0	0	0	0	0	0	1	0	0	0	0	Negative	2008	<=10%	0-1	Other	1	0	0	0
559	A	2	26.4236	0	1	ICSI	1800	NA	11	0	0	0	0	1	NA	MII	NA	Atretisk	10	0	1	0	0	0	0	0	1	0	0	0	0	0	0	0	0	1	0	0	0	0	Negative	2008	<=10%	0-1	Other	1	0	0	0
560	A	2	26.4236	0	1	ICSI	1800	NA	11	0	0	0	0	1	NA	MII	NA	Atretisk	10	0	1	0	0	0	0	0	1	0	0	0	0	0	0	0	0	1	0	0	0	0	Negative	2008	<=10%	0-1	Other	1	0	0	0
561	A	2	26.4236	0	1	ICSI	1800	NA	11	0	0	0	0	5	NA	MII	Cleaved	0PN	117	0	1	0	0	0	0	0	1	0	0	0	0	0	0	0	0	1	0	0	0	0	Negative	2008	<=10%	>4	Transfered	1	0	0	0
562	A	2	26.4236	0	1	ICSI	1800	NA	11	0	0	0	0	1	NA	MII	NA	Atretisk	10	0	1	0	0	0	0	0	1	0	0	0	0	0	0	0	0	1	0	0	0	0	Negative	2008	<=10%	0-1	Other	1	0	0	0
563	A	2	26.4236	0	1	ICSI	1800	NA	11	0	0	0	0	4	NA	MII	Cleaved	2PN	117	0	1	0	0	0	0	0	1	0	0	0	0	0	0	0	0	1	0	0	0	0	Negative	2008	<=10%	4	Transfered	1	0	0	0
564	A	2	26.4236	0	1	ICSI	1800	NA	11	0	0	0	0	4	NA	MII	Cleaved	2PN	10	0	1	0	0	0	0	0	1	0	0	0	0	0	0	0	0	1	0	0	0	0	Negative	2008	<=10%	4	Other	1	0	0	0
565	A	2	26.4236	0	1	ICSI	1800	NA	11	0	0	0	0	1	NA	MII	NA	0PN	10	0	1	0	0	0	0	0	1	0	0	0	0	0	0	0	0	1	0	0	0	0	Negative	2008	<=10%	0-1	Other	1	0	0	0
566	A	3	26.4236	0	0	ICSI	3300	NA	3	0	0	0	0	1	NA	MII	No PN obs	0PN	10	0	1	0	0	0	0	0	0	0	0	0	0	0	0	0	0	0	0	0	0	0	Negative	2008	<=10%	0-1	Other	0	0	0	0
567	A	3	26.4236	0	0	ICSI	3300	NA	3	0	0	0	0	2	NA	MII	PN Present	2PN	117	0	1	0	0	0	0	0	0	0	0	0	0	0	0	0	0	0	0	0	0	0	Negative	2008	>10%	2	Transfered	0	0	0	0
568	A	3	26.4236	0	0	ICSI	3300	NA	3	0	0	0	0	1	NA	MII	No PN obs	0PN	10	0	1	0	0	0	0	0	0	0	0	0	0	0	0	0	0	0	0	0	0	0	Negative	2008	<=10%	0-1	Other	0	0	0	0
569	A	4	26.4236	0	1	ICSI	1775	NA	7	0	321	1	1	1	NA	MII	No PN obs	0PN	10	0	1	0	0	0	0	0	0	0	0	0	0	0	0	0	0	0	0	0	0	0	Positive	2009	<=10%	0-1	Other	0	0	0	0
570	A	4	26.4236	0	1	ICSI	1775	NA	7	0	321	1	1	0	NA	MII	NA	0PN	10	0	1	0	0	0	0	0	0	0	0	0	0	0	0	0	0	0	0	0	0	0	Positive	2009	<=10%	0-1	Other	0	0	0	0
571	A	4	26.4236	0	1	ICSI	1775	NA	7	0	321	1	1	0	NA	MII	NA	0PN	10	0	1	0	0	0	0	0	0	0	0	0	0	0	0	0	0	0	0	0	0	0	Positive	2009	<=10%	0-1	Other	0	0	0	0
572	A	4	26.4236	0	1	ICSI	1775	NA	7	0	321	1	1	1	NA	MII	No PN obs	0PN	10	0	1	0	0	0	0	0	0	0	0	0	0	0	0	0	0	0	0	0	0	0	Positive	2009	<=10%	0-1	Other	0	0	0	0
573	A	4	26.4236	0	1	ICSI	1775	NA	7	0	321	1	1	1	NA	MII	No PN obs	0PN	10	0	1	0	0	0	0	0	0	0	0	0	0	0	0	0	0	0	0	0	0	0	Positive	2009	<=10%	0-1	Other	0	0	0	0
574	A	4	26.4236	0	1	ICSI	1775	NA	7	0	321	1	1	1	NA	MII	PN Present	2PN	117	0	1	0	0	0	0	0	0	0	0	0	0	0	0	0	0	0	0	0	0	0	Positive	2009	>10%	0-1	Transfered	0	0	0	0
575	A	4	26.4236	0	1	ICSI	1775	NA	7	0	321	1	1	4	NA	MII	Cleaved	2PN	117	0	1	0	0	0	0	0	0	0	0	0	0	0	0	0	0	0	0	0	0	0	Positive	2009	<=10%	4	Transfered	0	0	0	0
576	A	1	28.5156	0	0	IVF	3900	NA	3	1	0	0	0	4	NA	NA	Cleaved	2PN	117	0	1	0	0	1	0	0	0	0	0	0	0	0	0	0	0	0	0	0	0	0	Negative	2009	<=10%	4	Transfered	0	0	0	1
577	A	1	28.5156	0	0	IVF	3900	NA	3	1	0	0	0	2	NA	NA	Cleaving	2PN	8	1	1	0	0	1	0	0	0	0	0	0	0	0	0	0	0	0	0	0	0	0	Negative	2009	<=10%	2	Frozen	0	0	0	1
578	A	1	28.5156	0	0	IVF	3900	NA	3	1	0	0	0	0	NA	NA	NA	NA	10	0	1	0	0	1	0	0	0	0	0	0	0	0	0	0	0	0	0	0	0	0	Negative	2009	<=10%	0-1	Other	0	0	0	1
579	A	2	28.5156	0	0	IVF	4500	NA	2	0	0	0	0	4	NA	NA	PN Fade	2PN	117	0	1	0	0	1	0	0	0	0	0	0	0	0	0	0	0	0	0	0	0	0	Negative	2010	<=10%	4	Transfered	0	0	0	1
580	A	2	28.5156	0	0	IVF	4500	NA	2	0	0	0	0	1	NA	NA	No PN obs	0PN	10	0	1	0	0	1	0	0	0	0	0	0	0	0	0	0	0	0	0	0	0	0	Negative	2010	<=10%	0-1	Other	0	0	0	1
581	A	3	24.2123	0	0	IVF	562.5	NA	2	0	20	0	0	0	NA	NA	No PN obs	0PN	10	0	1	0	0	0	0	0	1	0	0	0	0	0	0	0	0	0	0	0	0	0	Positive	2010	<=10%	0-1	Other	1	0	0	0
582	A	3	24.2123	0	0	IVF	562.5	NA	2	0	20	0	0	3	NA	NA	PN Present	2PN	117	0	1	0	0	0	0	0	1	0	0	0	0	0	0	0	0	0	0	0	0	0	Positive	2010	<=10%	3	Transfered	1	0	0	0
583	A	1	19.5682	5	3	IVF	1462.5	NA	5	0	3414	2	2	3	NA	NA	PN Present	2PN	117	0	1	0	0	0	0	0	0	0	0	0	0	0	0	0	0	0	0	0	0	0	Positive	2009	<=10%	3	Transfered	0	0	0	0
584	A	1	19.5682	5	3	IVF	1462.5	NA	5	0	3414	2	2	0	NA	NA	PN Present	2PN	10	0	1	0	0	0	0	0	0	0	0	0	0	0	0	0	0	0	0	0	0	0	Positive	2009	<=10%	0-1	Other	0	0	0	0
585	A	1	19.5682	5	3	IVF	1462.5	NA	5	0	3414	2	2	2	NA	NA	PN Present	2PN	117	0	1	0	0	0	0	0	0	0	0	0	0	0	0	0	0	0	0	0	0	0	Positive	2009	<=10%	2	Transfered	0	0	0	0
586	A	1	19.5682	5	3	IVF	1462.5	NA	5	0	3414	2	2	0	NA	NA	NA	NA	10	0	1	0	0	0	0	0	0	0	0	0	0	0	0	0	0	0	0	0	0	0	Positive	2009	<=10%	0-1	Other	0	0	0	0
587	A	1	19.5682	5	3	IVF	1462.5	NA	5	0	3414	2	2	0	NA	NA	NA	NA	10	0	1	0	0	0	0	0	0	0	0	0	0	0	0	0	0	0	0	0	0	0	Positive	2009	<=10%	0-1	Other	0	0	0	0
588	A	1	23.7387	0	5	ICSI	2100	NA	14	0	360	1	1	0	NA	MII	Cleaved	0PN	10	0	1	0	0	0	0	0	1	0	0	0	0	0	0	0	0	1	0	0	0	0	Positive	2009	<=10%	0-1	Other	1	0	0	0
589	A	1	23.7387	0	5	ICSI	2100	NA	14	0	360	1	1	5	NA	MII	PN Fade	2PN	10	0	1	0	0	0	0	0	1	0	0	0	0	0	0	0	0	1	0	0	0	0	Positive	2009	<=10%	>4	Other	1	0	0	0
590	A	1	23.7387	0	5	ICSI	2100	NA	14	0	360	1	1	4	NA	MII	Cleaved	2PN	117	0	1	0	0	0	0	0	1	0	0	0	0	0	0	0	0	1	0	0	0	0	Positive	2009	<=10%	4	Transfered	1	0	0	0
591	A	1	23.7387	0	5	ICSI	2100	NA	14	0	360	1	1	0	NA	MII	PN Present	0PN	10	0	1	0	0	0	0	0	1	0	0	0	0	0	0	0	0	1	0	0	0	0	Positive	2009	<=10%	0-1	Other	1	0	0	0
592	A	1	23.7387	0	5	ICSI	2100	NA	14	0	360	1	1	0	NA	MII	No PN obs	0PN	10	0	1	0	0	0	0	0	1	0	0	0	0	0	0	0	0	1	0	0	0	0	Positive	2009	<=10%	0-1	Other	1	0	0	0
593	A	1	23.7387	0	5	ICSI	2100	NA	14	0	360	1	1	0	NA	MII	NA	NA	10	0	1	0	0	0	0	0	1	0	0	0	0	0	0	0	0	1	0	0	0	0	Positive	2009	<=10%	0-1	Other	1	0	0	0
594	A	1	23.7387	0	5	ICSI	2100	NA	14	0	360	1	1	0	NA	MII	No PN obs	0PN	10	0	1	0	0	0	0	0	1	0	0	0	0	0	0	0	0	1	0	0	0	0	Positive	2009	<=10%	0-1	Other	1	0	0	0
595	A	1	23.7387	0	5	ICSI	2100	NA	14	0	360	1	1	0	NA	MII	No PN obs	0PN	10	0	1	0	0	0	0	0	1	0	0	0	0	0	0	0	0	1	0	0	0	0	Positive	2009	<=10%	0-1	Other	1	0	0	0
596	A	1	23.7387	0	5	ICSI	2100	NA	14	0	360	1	1	2	D2	MII	PN Present	2PN	10	0	1	0	0	0	0	0	1	0	0	0	0	0	0	0	0	1	0	0	0	0	Positive	2009	<=10%	2	Other	1	0	0	0
597	A	1	23.7387	0	5	ICSI	2100	NA	14	0	360	1	1	0	NA	MII	No PN obs	0PN	10	0	1	0	0	0	0	0	1	0	0	0	0	0	0	0	0	1	0	0	0	0	Positive	2009	<=10%	0-1	Other	1	0	0	0
598	A	1	23.7387	0	5	ICSI	2100	NA	14	0	360	1	1	3	D2	MII	PN Present	2PN	10	0	1	0	0	0	0	0	1	0	0	0	0	0	0	0	0	1	0	0	0	0	Positive	2009	<=10%	3	Other	1	0	0	0
599	A	1	23.7387	0	5	ICSI	2100	NA	14	0	360	1	1	1	NA	MII	No PN obs	0PN	10	0	1	0	0	0	0	0	1	0	0	0	0	0	0	0	0	1	0	0	0	0	Positive	2009	<=10%	0-1	Other	1	0	0	0
600	A	1	23.7387	0	5	ICSI	2100	NA	14	0	360	1	1	3	NA	MII	PN Present	2PN	10	0	1	0	0	0	0	0	1	0	0	0	0	0	0	0	0	1	0	0	0	0	Positive	2009	<=10%	3	Other	1	0	0	0
601	A	1	23.7387	0	5	ICSI	2100	NA	14	0	360	1	1	0	NA	MII	PN Fade	1PN	10	0	1	0	0	0	0	0	1	0	0	0	0	0	0	0	0	1	0	0	0	0	Positive	2009	<=10%	0-1	Other	1	0	0	0
602	A	1	21.3839	4	3	IVF	2625	NA	5	3	0	0	0	0	NA	NA	PN Present	2PN	10	0	1	0	0	1	0	0	0	0	0	0	0	0	0	0	0	0	0	0	0	0	Negative	2009	<=10%	0-1	Other	0	0	0	1
603	A	1	21.3839	4	3	IVF	2625	NA	5	3	0	0	0	4	NA	NA	PN Present	2PN	10	1	1	0	0	1	0	0	0	0	0	0	0	0	0	0	0	0	0	0	0	0	Negative	2009	>10%	4	Other	0	0	0	1
604	A	1	21.3839	4	3	IVF	2625	NA	5	3	0	0	0	2	NA	NA	PN Present	2PN	10	1	1	0	0	1	0	0	0	0	0	0	0	0	0	0	0	0	0	0	0	0	Negative	2009	>10%	2	Other	0	0	0	1
605	A	1	21.3839	4	3	IVF	2625	NA	5	3	0	0	0	0	NA	NA	PN Fade	2PN	117	0	1	0	0	1	0	0	0	0	0	0	0	0	0	0	0	0	0	0	0	0	Negative	2009	<=10%	0-1	Transfered	0	0	0	1
606	A	1	21.3839	4	3	IVF	2625	NA	5	3	0	0	0	2	NA	NA	PN Present	2PN	10	1	1	0	0	1	0	0	0	0	0	0	0	0	0	0	0	0	0	0	0	0	Negative	2009	>10%	2	Other	0	0	0	1
607	A	3	21.7181	3	3	IVF	3600	NA	7	2	0	0	0	0	NA	NA	No PN obs	0PN	10	0	1	0	0	0	0	0	0	0	0	0	0	0	0	0	0	0	0	0	0	0	Negative	2010	<=10%	0-1	Other	0	0	0	0
608	A	3	21.7181	3	3	IVF	3600	NA	7	2	0	0	0	5	NA	NA	PN Present	2PN	10	0	1	0	0	0	0	0	0	0	0	0	0	0	0	0	0	0	0	0	0	0	Negative	2010	>10%	>4	Other	0	0	0	0
609	A	3	21.7181	3	3	IVF	3600	NA	7	2	0	0	0	4	NA	NA	PN Present	2PN	8	1	1	0	0	0	0	0	0	0	0	0	0	0	0	0	0	0	0	0	0	0	Negative	2010	>10%	4	Frozen	0	0	0	0
610	A	3	21.7181	3	3	IVF	3600	NA	7	2	0	0	0	2	NA	NA	PN Present	2PN	10	0	1	0	0	0	0	0	0	0	0	0	0	0	0	0	0	0	0	0	0	0	Negative	2010	>10%	2	Other	0	0	0	0
611	A	3	21.7181	3	3	IVF	3600	NA	7	2	0	0	0	0	NA	NA	NA	Skal	10	0	1	0	0	0	0	0	0	0	0	0	0	0	0	0	0	0	0	0	0	0	Negative	2010	<=10%	0-1	Other	0	0	0	0
612	A	3	21.7181	3	3	IVF	3600	NA	7	2	0	0	0	2	NA	NA	PN Present	2PN	8	1	1	0	0	0	0	0	0	0	0	0	0	0	0	0	0	0	0	0	0	0	Negative	2010	<=10%	2	Frozen	0	0	0	0
613	A	3	21.7181	3	3	IVF	3600	NA	7	2	0	0	0	4	NA	NA	PN Fade	2PN	117	0	1	0	0	0	0	0	0	0	0	0	0	0	0	0	0	0	0	0	0	0	Negative	2010	<=10%	4	Transfered	0	0	0	0
614	A	1	30.1194	0	0	ICSI	2700	NA	4	0	0	0	0	0	NA	MII	NA	0PN	10	0	1	0	0	0	0	0	1	0	0	0	0	0	0	0	0	0	0	0	0	0	Negative	2009	<=10%	0-1	Other	1	0	0	0
615	A	1	30.1194	0	0	ICSI	2700	NA	4	0	0	0	0	4	NA	MII	PN Fade	2PN	117	0	1	0	0	0	0	0	1	0	0	0	0	0	0	0	0	0	0	0	0	0	Negative	2009	<=10%	4	Transfered	1	0	0	0
616	A	1	30.1194	0	0	ICSI	2700	NA	4	0	0	0	0	0	NA	MII	PN Present	2PN	10	0	1	0	0	0	0	0	1	0	0	0	0	0	0	0	0	0	0	0	0	0	Negative	2009	<=10%	0-1	Other	1	0	0	0
617	A	1	30.1194	0	0	ICSI	2700	NA	4	0	0	0	0	6	NA	MII	PN Fade	2PN	117	0	1	0	0	0	0	0	1	0	0	0	0	0	0	0	0	0	0	0	0	0	Negative	2009	>10%	>4	Transfered	1	0	0	0
618	A	1	30.1038	0	0	ICSI	1537.5	NA	6	0	224	1	1	5	NA	MII	Cleaved	2PN	117	0	1	0	0	0	0	0	1	0	0	0	0	0	0	0	0	0	0	0	0	0	Positive	2010	>10%	>4	Transfered	1	0	0	0
619	A	1	30.1038	0	0	ICSI	1537.5	NA	6	0	224	1	1	5	NA	MII	Cleaved	2PN	10	0	1	0	0	0	0	0	1	0	0	0	0	0	0	0	0	0	0	0	0	0	Positive	2010	>10%	>4	Other	1	0	0	0
620	A	1	30.1038	0	0	ICSI	1537.5	NA	6	0	224	1	1	1	NA	MII	NA	0PN	10	0	1	0	0	0	0	0	1	0	0	0	0	0	0	0	0	0	0	0	0	0	Positive	2010	<=10%	0-1	Other	1	0	0	0
621	A	1	30.1038	0	0	ICSI	1537.5	NA	6	0	224	1	1	1	NA	MII	NA	0PN	10	0	1	0	0	0	0	0	1	0	0	0	0	0	0	0	0	0	0	0	0	0	Positive	2010	<=10%	0-1	Other	1	0	0	0
622	A	1	30.1038	0	0	ICSI	1537.5	NA	6	0	224	1	1	6	NA	MII	Cleaved	NA	117	0	1	0	0	0	0	0	1	0	0	0	0	0	0	0	0	0	0	0	0	0	Positive	2010	<=10%	>4	Transfered	1	0	0	0
623	A	1	30.1038	0	0	ICSI	1537.5	NA	6	0	224	1	1	4	NA	MII	Cleaved	0PN	10	0	1	0	0	0	0	0	1	0	0	0	0	0	0	0	0	0	0	0	0	0	Positive	2010	>10%	4	Other	1	0	0	0
624	A	2	21.4536	0	0	ICSI	825	NA	12	1	0	0	0	0	NA	MI	NA	NA	10	0	1	0	0	0	0	0	0	0	0	0	0	0	0	0	0	1	0	0	0	0	Negative	2010	<=10%	0-1	Other	1	0	0	0
625	A	2	21.4536	0	0	ICSI	825	NA	12	1	0	0	0	1	NA	MII	No PN obs	0PN	10	0	1	0	0	0	0	0	0	0	0	0	0	0	0	0	0	1	0	0	0	0	Negative	2010	<=10%	0-1	Other	1	0	0	0
626	A	2	21.4536	0	0	ICSI	825	NA	12	1	0	0	0	5	NA	MII	Cleaved	2PN	10	0	1	0	0	0	0	0	0	0	0	0	0	0	0	0	0	1	0	0	0	0	Negative	2010	>10%	>4	Other	1	0	0	0
627	A	2	21.4536	0	0	ICSI	825	NA	12	1	0	0	0	0	NA	GV	NA	NA	10	0	1	0	0	0	0	0	0	0	0	0	0	0	0	0	0	1	0	0	0	0	Negative	2010	<=10%	0-1	Other	1	0	0	0
628	A	2	21.4536	0	0	ICSI	825	NA	12	1	0	0	0	1	NA	MII	No PN obs	0PN	10	0	1	0	0	0	0	0	0	0	0	0	0	0	0	0	0	1	0	0	0	0	Negative	2010	<=10%	0-1	Other	1	0	0	0
629	A	2	21.4536	0	0	ICSI	825	NA	12	1	0	0	0	4	NA	MII	Cleaved	2PN	117	0	1	0	0	0	0	0	0	0	0	0	0	0	0	0	0	1	0	0	0	0	Negative	2010	<=10%	4	Transfered	1	0	0	0
630	A	2	21.4536	0	0	ICSI	825	NA	12	1	0	0	0	0	NA	GV	NA	NA	10	0	1	0	0	0	0	0	0	0	0	0	0	0	0	0	0	1	0	0	0	0	Negative	2010	<=10%	0-1	Other	1	0	0	0
631	A	2	21.4536	0	0	ICSI	825	NA	12	1	0	0	0	4	NA	MII	Cleaving	2PN	8	1	1	0	0	0	0	0	0	0	0	0	0	0	0	0	0	1	0	0	0	0	Negative	2010	>10%	4	Frozen	1	0	0	0
632	A	2	21.4536	0	0	ICSI	825	NA	12	1	0	0	0	0	NA	GV	NA	NA	10	0	1	0	0	0	0	0	0	0	0	0	0	0	0	0	0	1	0	0	0	0	Negative	2010	<=10%	0-1	Other	1	0	0	0
633	A	2	21.4536	0	0	ICSI	825	NA	12	1	0	0	0	1	NA	MII	No PN obs	0PN	10	0	1	0	0	0	0	0	0	0	0	0	0	0	0	0	0	1	0	0	0	0	Negative	2010	<=10%	0-1	Other	1	0	0	0
634	A	2	21.4536	0	0	ICSI	825	NA	12	1	0	0	0	0	NA	Shell	NA	NA	10	0	1	0	0	0	0	0	0	0	0	0	0	0	0	0	0	1	0	0	0	0	Negative	2010	<=10%	0-1	Other	1	0	0	0
635	A	2	21.4536	0	0	ICSI	825	NA	12	1	0	0	0	0	NA	MI	NA	NA	10	0	1	0	0	0	0	0	0	0	0	0	0	0	0	0	0	1	0	0	0	0	Negative	2010	<=10%	0-1	Other	1	0	0	0
636	A	4	22.5827	0	0	ICSI	1425	NA	7	0	0	0	0	0	NA	MII	PN Fade	2PN	10	0	1	0	0	0	0	0	0	0	0	0	0	0	0	0	0	1	0	0	0	0	Negative	2010	<=10%	0-1	Other	1	0	0	0
637	A	4	22.5827	0	0	ICSI	1425	NA	7	0	0	0	0	2	NA	MII	PN Fade	2PN	117	0	1	0	0	0	0	0	0	0	0	0	0	0	0	0	0	1	0	0	0	0	Negative	2010	>10%	2	Transfered	1	0	0	0
638	A	4	22.5827	0	0	ICSI	1425	NA	7	0	0	0	0	0	NA	MII	PN Present	2PN	10	0	1	0	0	0	0	0	0	0	0	0	0	0	0	0	0	1	0	0	0	0	Negative	2010	<=10%	0-1	Other	1	0	0	0
639	A	4	22.5827	0	0	ICSI	1425	NA	7	0	0	0	0	0	NA	MII	NA	0PN	10	0	1	0	0	0	0	0	0	0	0	0	0	0	0	0	0	1	0	0	0	0	Negative	2010	<=10%	0-1	Other	1	0	0	0
640	A	4	22.5827	0	0	ICSI	1425	NA	7	0	0	0	0	0	NA	MI	NA	NA	10	0	1	0	0	0	0	0	0	0	0	0	0	0	0	0	0	1	0	0	0	0	Negative	2010	<=10%	0-1	Other	1	0	0	0
641	A	4	22.5827	0	0	ICSI	1425	NA	7	0	0	0	0	0	NA	Shell	NA	NA	10	0	1	0	0	0	0	0	0	0	0	0	0	0	0	0	0	1	0	0	0	0	Negative	2010	<=10%	0-1	Other	1	0	0	0
642	A	4	22.5827	0	0	ICSI	1425	NA	7	0	0	0	0	0	NA	MII	NA	0PN	10	0	1	0	0	0	0	0	0	0	0	0	0	0	0	0	0	1	0	0	0	0	Negative	2010	<=10%	0-1	Other	1	0	0	0
643	A	1	24.0882	0	0	IVF	1650	NA	15	3	0	0	0	2	NA	NA	PN Present	2PN	117	1	1	0	0	1	0	0	0	0	0	0	0	0	0	0	0	0	0	0	0	0	Negative	2009	<=10%	2	Transfered	0	0	0	1
644	A	1	24.0882	0	0	IVF	1650	NA	15	3	0	0	0	0	NA	NA	No PN obs	0PN	10	0	1	0	0	1	0	0	0	0	0	0	0	0	0	0	0	0	0	0	0	0	Negative	2009	<=10%	0-1	Other	0	0	0	1
645	A	1	24.0882	0	0	IVF	1650	NA	15	3	0	0	0	2	NA	NA	PN Present	2PN	117	1	1	0	0	1	0	0	0	0	0	0	0	0	0	0	0	0	0	0	0	0	Negative	2009	<=10%	2	Transfered	0	0	0	1
646	A	1	24.0882	0	0	IVF	1650	NA	15	3	0	0	0	0	NA	NA	No PN obs	0PN	10	0	1	0	0	1	0	0	0	0	0	0	0	0	0	0	0	0	0	0	0	0	Negative	2009	<=10%	0-1	Other	0	0	0	1
647	A	1	24.0882	0	0	IVF	1650	NA	15	3	0	0	0	0	NA	NA	No PN obs	0PN	10	0	1	0	0	1	0	0	0	0	0	0	0	0	0	0	0	0	0	0	0	0	Negative	2009	<=10%	0-1	Other	0	0	0	1
648	A	1	24.0882	0	0	IVF	1650	NA	15	3	0	0	0	2	NA	NA	PN Present	2PN	117	1	1	0	0	1	0	0	0	0	0	0	0	0	0	0	0	0	0	0	0	0	Negative	2009	>10%	2	Transfered	0	0	0	1
649	A	1	24.0882	0	0	IVF	1650	NA	15	3	0	0	0	0	NA	NA	PN Fade	2PN	10	0	1	0	0	1	0	0	0	0	0	0	0	0	0	0	0	0	0	0	0	0	Negative	2009	<=10%	0-1	Other	0	0	0	1
650	A	1	24.0882	0	0	IVF	1650	NA	15	3	0	0	0	2	NA	NA	PN Present	2PN	8	1	1	0	0	1	0	0	0	0	0	0	0	0	0	0	0	0	0	0	0	0	Negative	2009	<=10%	2	Frozen	0	0	0	1
651	A	1	24.0882	0	0	IVF	1650	NA	15	3	0	0	0	0	NA	NA	No PN obs	0PN	10	0	1	0	0	1	0	0	0	0	0	0	0	0	0	0	0	0	0	0	0	0	Negative	2009	<=10%	0-1	Other	0	0	0	1
652	A	1	24.0882	0	0	IVF	1650	NA	15	3	0	0	0	4	NA	NA	PN Fade	2PN	117	0	1	0	0	1	0	0	0	0	0	0	0	0	0	0	0	0	0	0	0	0	Negative	2009	<=10%	4	Transfered	0	0	0	1
653	A	1	24.0882	0	0	IVF	1650	NA	15	3	0	0	0	2	NA	NA	PN Present	2PN	10	0	1	0	0	1	0	0	0	0	0	0	0	0	0	0	0	0	0	0	0	0	Negative	2009	>10%	2	Other	0	0	0	1
654	A	1	24.0882	0	0	IVF	1650	NA	15	3	0	0	0	0	NA	NA	PN Present	2PN	10	0	1	0	0	1	0	0	0	0	0	0	0	0	0	0	0	0	0	0	0	0	Negative	2009	<=10%	0-1	Other	0	0	0	1
655	A	1	24.0882	0	0	IVF	1650	NA	15	3	0	0	0	2	NA	NA	PN Present	2PN	117	1	1	0	0	1	0	0	0	0	0	0	0	0	0	0	0	0	0	0	0	0	Negative	2009	<=10%	2	Transfered	0	0	0	1
656	A	1	24.0882	0	0	IVF	1650	NA	15	3	0	0	0	2	NA	NA	PN Present	2PN	8	1	1	0	0	1	0	0	0	0	0	0	0	0	0	0	0	0	0	0	0	0	Negative	2009	<=10%	2	Frozen	0	0	0	1
657	A	1	24.0882	0	0	IVF	1650	NA	15	3	0	0	0	4	NA	NA	PN Fade	2PN	8	1	1	0	0	1	0	0	0	0	0	0	0	0	0	0	0	0	0	0	0	0	Negative	2009	<=10%	4	Frozen	0	0	0	1
658	A	1	30.0781	0	0	IVF	4050	NA	2	1	0	0	0	4	NA	NA	PN Present	2PN	117	0	1	0	0	0	0	0	0	0	0	0	0	1	0	0	0	0	0	0	0	0	Negative	2010	<=10%	4	Transfered	0	1	0	0
659	A	1	30.0781	0	0	IVF	4050	NA	2	1	0	0	0	5	NA	NA	Cleaved	2PN	8	1	1	0	0	0	0	0	0	0	0	0	0	1	0	0	0	0	0	0	0	0	Negative	2010	<=10%	>4	Frozen	0	1	0	0
660	A	1	23.2254	0	0	IVF	1462.5	NA	10	6	2	0	0	2	NA	NA	PN Fade	2PN	10	1	1	0	0	0	0	0	0	0	0	0	0	0	0	0	0	0	0	0	0	0	Negative	2009	<=10%	2	Other	0	0	0	0
661	A	1	23.2254	0	0	IVF	1462.5	NA	10	6	2	0	0	4	NA	NA	PN Present	2PN	117	1	1	0	0	0	0	0	0	0	0	0	0	0	0	0	0	0	0	0	0	0	Negative	2009	<=10%	4	Transfered	0	0	0	0
662	A	1	23.2254	0	0	IVF	1462.5	NA	10	6	2	0	0	0	NA	NA	No PN obs	Skal	10	0	1	0	0	0	0	0	0	0	0	0	0	0	0	0	0	0	0	0	0	0	Negative	2009	<=10%	0-1	Other	0	0	0	0
663	A	1	23.2254	0	0	IVF	1462.5	NA	10	6	2	0	0	2	NA	NA	PN Fade	2PN	117	1	1	0	0	0	0	0	0	0	0	0	0	0	0	0	0	0	0	0	0	0	Negative	2009	<=10%	2	Transfered	0	0	0	0
664	A	1	23.2254	0	0	IVF	1462.5	NA	10	6	2	0	0	3	NA	NA	PN Fade	2PN	8	1	1	0	0	0	0	0	0	0	0	0	0	0	0	0	0	0	0	0	0	0	Negative	2009	<=10%	3	Frozen	0	0	0	0
665	A	1	23.2254	0	0	IVF	1462.5	NA	10	6	2	0	0	4	NA	NA	PN Fade	2PN	8	1	1	0	0	0	0	0	0	0	0	0	0	0	0	0	0	0	0	0	0	0	Negative	2009	<=10%	4	Frozen	0	0	0	0
666	A	1	23.2254	0	0	IVF	1462.5	NA	10	6	2	0	0	2	NA	NA	PN Fade	2PN	8	1	1	0	0	0	0	0	0	0	0	0	0	0	0	0	0	0	0	0	0	0	Negative	2009	<=10%	2	Frozen	0	0	0	0
667	A	1	23.2254	0	0	IVF	1462.5	NA	10	6	2	0	0	0	NA	NA	No PN obs	0PN	10	0	1	0	0	0	0	0	0	0	0	0	0	0	0	0	0	0	0	0	0	0	Negative	2009	<=10%	0-1	Other	0	0	0	0
668	A	1	23.2254	0	0	IVF	1462.5	NA	10	6	2	0	0	0	NA	NA	No PN obs	Skal	10	0	1	0	0	0	0	0	0	0	0	0	0	0	0	0	0	0	0	0	0	0	Negative	2009	<=10%	0-1	Other	0	0	0	0
669	A	1	23.2254	0	0	IVF	1462.5	NA	10	6	2	0	0	4	NA	NA	Cleaved	2PN	117	0	1	0	0	0	0	0	0	0	0	0	0	0	0	0	0	0	0	0	0	0	Negative	2009	<=10%	4	Transfered	0	0	0	0
670	A	1	20.5499	0	1	IVF	1350	NA	15	6	0	0	0	1	NA	NA	NA	2PN	10	0	1	0	0	0	0	0	0	0	0	0	0	0	0	0	0	0	0	0	0	0	Negative	2008	<=10%	0-1	Other	0	0	0	0
671	A	1	20.5499	0	1	IVF	1350	NA	15	6	0	0	0	6	NA	NA	NA	2PN	8	1	1	0	0	0	0	0	0	0	0	0	0	0	0	0	0	0	0	0	0	0	Negative	2008	<=10%	>4	Frozen	0	0	0	0
672	A	1	20.5499	0	1	IVF	1350	NA	15	6	0	0	0	2	NA	NA	NA	2PN	8	1	1	0	0	0	0	0	0	0	0	0	0	0	0	0	0	0	0	0	0	0	Negative	2008	>10%	2	Frozen	0	0	0	0
673	A	1	20.5499	0	1	IVF	1350	NA	15	6	0	0	0	0	NA	NA	NA	Atretisk	10	0	1	0	0	0	0	0	0	0	0	0	0	0	0	0	0	0	0	0	0	0	Negative	2008	<=10%	0-1	Other	0	0	0	0
674	A	1	20.5499	0	1	IVF	1350	NA	15	6	0	0	0	1	NA	NA	NA	0PN	10	0	1	0	0	0	0	0	0	0	0	0	0	0	0	0	0	0	0	0	0	0	Negative	2008	<=10%	0-1	Other	0	0	0	0
675	A	1	20.5499	0	1	IVF	1350	NA	15	6	0	0	0	1	NA	NA	NA	0PN	10	0	1	0	0	0	0	0	0	0	0	0	0	0	0	0	0	0	0	0	0	0	Negative	2008	<=10%	0-1	Other	0	0	0	0
676	A	1	20.5499	0	1	IVF	1350	NA	15	6	0	0	0	2	NA	NA	NA	1PN	8	1	1	0	0	0	0	0	0	0	0	0	0	0	0	0	0	0	0	0	0	0	Negative	2008	>10%	2	Frozen	0	0	0	0
677	A	1	20.5499	0	1	IVF	1350	NA	15	6	0	0	0	0	NA	NA	NA	Atretisk	10	0	1	0	0	0	0	0	0	0	0	0	0	0	0	0	0	0	0	0	0	0	Negative	2008	<=10%	0-1	Other	0	0	0	0
678	A	1	20.5499	0	1	IVF	1350	NA	15	6	0	0	0	4	NA	NA	NA	1PN	8	1	1	0	0	0	0	0	0	0	0	0	0	0	0	0	0	0	0	0	0	0	Negative	2008	<=10%	4	Frozen	0	0	0	0
679	A	1	20.5499	0	1	IVF	1350	NA	15	6	0	0	0	2	NA	NA	NA	1PN	8	1	1	0	0	0	0	0	0	0	0	0	0	0	0	0	0	0	0	0	0	0	Negative	2008	<=10%	2	Frozen	0	0	0	0
680	A	1	20.5499	0	1	IVF	1350	NA	15	6	0	0	0	1	NA	NA	NA	2PN	10	0	1	0	0	0	0	0	0	0	0	0	0	0	0	0	0	0	0	0	0	0	Negative	2008	>10%	0-1	Other	0	0	0	0
681	A	1	20.5499	0	1	IVF	1350	NA	15	6	0	0	0	1	NA	NA	NA	0PN	10	0	1	0	0	0	0	0	0	0	0	0	0	0	0	0	0	0	0	0	0	0	Negative	2008	<=10%	0-1	Other	0	0	0	0
682	A	1	20.5499	0	1	IVF	1350	NA	15	6	0	0	0	2	NA	NA	NA	2PN	8	1	1	0	0	0	0	0	0	0	0	0	0	0	0	0	0	0	0	0	0	0	Negative	2008	>10%	2	Frozen	0	0	0	0
683	A	1	20.5499	0	1	IVF	1350	NA	15	6	0	0	0	3	NA	NA	NA	0PN	10	0	1	0	0	0	0	0	0	0	0	0	0	0	0	0	0	0	0	0	0	0	Negative	2008	>10%	3	Other	0	0	0	0
684	A	1	20.5499	0	1	IVF	1350	NA	15	6	0	0	0	4	NA	NA	NA	2PN	117	0	1	0	0	0	0	0	0	0	0	0	0	0	0	0	0	0	0	0	0	0	Negative	2008	<=10%	4	Transfered	0	0	0	0
685	A	1	24.2188	0	0	IVF	2400	NA	4	0	0	0	0	0	NA	NA	NA	NA	23	0	1	0	0	0	0	0	0	0	0	0	0	0	0	0	0	0	0	0	0	0	Negative	2009	<=10%	0-1	Other	0	0	0	0
686	A	1	24.2188	0	0	IVF	2400	NA	4	0	0	0	0	4	NA	NA	Cleaving	NA	117	0	1	0	0	0	0	0	0	0	0	0	0	0	0	0	0	0	0	0	0	0	Negative	2009	>10%	4	Transfered	0	0	0	0
687	A	1	24.2188	0	0	IVF	2400	NA	4	0	0	0	0	6	NA	NA	PN Fade	NA	10	0	1	0	0	0	0	0	0	0	0	0	0	0	0	0	0	0	0	0	0	0	Negative	2009	<=10%	>4	Other	0	0	0	0
688	A	1	24.2188	0	0	IVF	2400	NA	4	0	0	0	0	0	NA	NA	NA	NA	10	0	1	0	0	0	0	0	0	0	0	0	0	0	0	0	0	0	0	0	0	0	Negative	2009	<=10%	0-1	Other	0	0	0	0
689	A	2	23.6244	0	0	IVF	3900	NA	5	0	0	0	0	0	NA	NA	NA	0PN	10	0	1	0	0	0	0	0	0	0	0	0	0	0	0	0	0	0	0	0	0	0	Negative	2010	<=10%	0-1	Other	0	0	0	0
690	A	2	23.6244	0	0	IVF	3900	NA	5	0	0	0	0	4	NA	NA	Cleaved	2PN	117	0	1	0	0	0	0	0	0	0	0	0	0	0	0	0	0	0	0	0	0	0	Negative	2010	>10%	4	Transfered	0	0	0	0
691	A	2	23.6244	0	0	IVF	3900	NA	5	0	0	0	0	4	NA	NA	Cleaved	2PN	117	0	1	0	0	0	0	0	0	0	0	0	0	0	0	0	0	0	0	0	0	0	Negative	2010	>10%	4	Transfered	0	0	0	0
692	A	2	23.6244	0	0	IVF	3900	NA	5	0	0	0	0	0	NA	NA	NA	0PN	10	0	1	0	0	0	0	0	0	0	0	0	0	0	0	0	0	0	0	0	0	0	Negative	2010	<=10%	0-1	Other	0	0	0	0
693	A	2	23.6244	0	0	IVF	3900	NA	5	0	0	0	0	2	NA	NA	PN Fade	2PN	10	0	1	0	0	0	0	0	0	0	0	0	0	0	0	0	0	0	0	0	0	0	Negative	2010	>10%	2	Other	0	0	0	0
694	A	3	23.2434	0	0	IVF	4500	NA	4	0	0	0	0	0	NA	NA	No PN obs	0PN	10	0	1	0	0	0	0	0	0	0	0	0	0	0	0	0	0	0	0	0	0	0	Negative	2010	<=10%	0-1	Other	0	0	0	0
695	A	3	23.2434	0	0	IVF	4500	NA	4	0	0	0	0	0	NA	NA	PN Present	0PN	10	0	1	0	0	0	0	0	0	0	0	0	0	0	0	0	0	0	0	0	0	0	Negative	2010	<=10%	0-1	Other	0	0	0	0
696	A	3	23.2434	0	0	IVF	4500	NA	4	0	0	0	0	2	NA	NA	PN Fade	2PN	117	0	1	0	0	0	0	0	0	0	0	0	0	0	0	0	0	0	0	0	0	0	Negative	2010	<=10%	2	Transfered	0	0	0	0
697	A	3	23.2434	0	0	IVF	4500	NA	4	0	0	0	0	4	NA	NA	PN Present	2PN	10	0	1	0	0	0	0	0	0	0	0	0	0	0	0	0	0	0	0	0	0	0	Negative	2010	>10%	4	Other	0	0	0	0
698	A	4	23.4375	0	2	IVF	2700	NA	9	1	63	1	1	0	NA	NA	No PN obs	0PN	10	0	1	0	0	0	0	0	0	0	0	0	0	0	0	0	0	0	0	0	0	0	Positive	2010	<=10%	0-1	Other	0	0	0	0
699	A	4	23.4375	0	2	IVF	2700	NA	9	1	63	1	1	3	NA	NA	Cleaved	2PN	10	0	1	0	0	0	0	0	0	0	0	0	0	0	0	0	0	0	0	0	0	0	Positive	2010	>10%	3	Other	0	0	0	0
700	A	4	23.4375	0	2	IVF	2700	NA	9	1	63	1	1	0	NA	NA	No PN obs	0PN	10	0	1	0	0	0	0	0	0	0	0	0	0	0	0	0	0	0	0	0	0	0	Positive	2010	<=10%	0-1	Other	0	0	0	0
701	A	4	23.4375	0	2	IVF	2700	NA	9	1	63	1	1	0	NA	NA	No PN obs	Skal	10	0	1	0	0	0	0	0	0	0	0	0	0	0	0	0	0	0	0	0	0	0	Positive	2010	<=10%	0-1	Other	0	0	0	0
702	A	4	23.4375	0	2	IVF	2700	NA	9	1	63	1	1	3	NA	NA	Cleaved	0PN	10	0	1	0	0	0	0	0	0	0	0	0	0	0	0	0	0	0	0	0	0	0	Positive	2010	>10%	3	Other	0	0	0	0
703	A	4	23.4375	0	2	IVF	2700	NA	9	1	63	1	1	4	NA	NA	Cleaved	2PN	8	1	1	0	0	0	0	0	0	0	0	0	0	0	0	0	0	0	0	0	0	0	Positive	2010	>10%	4	Frozen	0	0	0	0
704	A	4	23.4375	0	2	IVF	2700	NA	9	1	63	1	1	4	NA	NA	Cleaved	2PN	117	0	1	0	0	0	0	0	0	0	0	0	0	0	0	0	0	0	0	0	0	0	Positive	2010	>10%	4	Transfered	0	0	0	0
705	A	4	23.4375	0	2	IVF	2700	NA	9	1	63	1	1	4	NA	NA	Cleaved	1PN	10	0	1	0	0	0	0	0	0	0	0	0	0	0	0	0	0	0	0	0	0	0	Positive	2010	>10%	4	Other	0	0	0	0
706	A	4	23.4375	0	2	IVF	2700	NA	9	1	63	1	1	2	NA	NA	PN Fade	2PN	10	0	1	0	0	0	0	0	0	0	0	0	0	0	0	0	0	0	0	0	0	0	Positive	2010	>10%	2	Other	0	0	0	0
707	A	1	19.0311	0	0	IVF	1162.5	NA	19	12	0	0	0	0	NA	NA	NA	NA	10	0	1	0	0	1	0	0	0	0	0	0	0	0	0	0	0	0	0	0	0	0	Negative	2009	<=10%	0-1	Other	0	0	0	1
708	A	1	19.0311	0	0	IVF	1162.5	NA	19	12	0	0	0	4	NA	NA	NA	NA	10	0	1	0	0	1	0	0	0	0	0	0	0	0	0	0	0	0	0	0	0	0	Negative	2009	>10%	4	Other	0	0	0	1
709	A	1	19.0311	0	0	IVF	1162.5	NA	19	12	0	0	0	4	NA	NA	NA	NA	117	0	1	0	0	1	0	0	0	0	0	0	0	0	0	0	0	0	0	0	0	0	Negative	2009	<=10%	4	Transfered	0	0	0	1
710	A	1	19.0311	0	0	IVF	1162.5	NA	19	12	0	0	0	5	NA	NA	NA	NA	10	1	1	0	0	1	0	0	0	0	0	0	0	0	0	0	0	0	0	0	0	0	Negative	2009	>10%	>4	Other	0	0	0	1
711	A	1	19.0311	0	0	IVF	1162.5	NA	19	12	0	0	0	4	NA	NA	NA	NA	10	1	1	0	0	1	0	0	0	0	0	0	0	0	0	0	0	0	0	0	0	0	Negative	2009	>10%	4	Other	0	0	0	1
712	A	1	19.0311	0	0	IVF	1162.5	NA	19	12	0	0	0	4	NA	NA	NA	NA	117	1	1	0	0	1	0	0	0	0	0	0	0	0	0	0	0	0	0	0	0	0	Negative	2009	<=10%	4	Transfered	0	0	0	1
713	A	1	19.0311	0	0	IVF	1162.5	NA	19	12	0	0	0	4	NA	NA	NA	NA	117	1	1	0	0	1	0	0	0	0	0	0	0	0	0	0	0	0	0	0	0	0	Negative	2009	<=10%	4	Transfered	0	0	0	1
714	A	1	19.0311	0	0	IVF	1162.5	NA	19	12	0	0	0	4	NA	NA	NA	NA	10	1	1	0	0	1	0	0	0	0	0	0	0	0	0	0	0	0	0	0	0	0	Negative	2009	<=10%	4	Other	0	0	0	1
715	A	1	19.0311	0	0	IVF	1162.5	NA	19	12	0	0	0	4	NA	NA	NA	NA	8	1	1	0	0	1	0	0	0	0	0	0	0	0	0	0	0	0	0	0	0	0	Negative	2009	>10%	4	Frozen	0	0	0	1
716	A	1	19.0311	0	0	IVF	1162.5	NA	19	12	0	0	0	4	NA	NA	NA	NA	10	0	1	0	0	1	0	0	0	0	0	0	0	0	0	0	0	0	0	0	0	0	Negative	2009	>10%	4	Other	0	0	0	1
717	A	1	19.0311	0	0	IVF	1162.5	NA	19	12	0	0	0	4	NA	NA	NA	NA	8	1	1	0	0	1	0	0	0	0	0	0	0	0	0	0	0	0	0	0	0	0	Negative	2009	<=10%	4	Frozen	0	0	0	1
718	A	1	19.0311	0	0	IVF	1162.5	NA	19	12	0	0	0	4	NA	NA	NA	NA	117	1	1	0	0	1	0	0	0	0	0	0	0	0	0	0	0	0	0	0	0	0	Negative	2009	<=10%	4	Transfered	0	0	0	1
719	A	1	19.0311	0	0	IVF	1162.5	NA	19	12	0	0	0	2	NA	NA	NA	NA	117	1	1	0	0	1	0	0	0	0	0	0	0	0	0	0	0	0	0	0	0	0	Negative	2009	>10%	2	Transfered	0	0	0	1
720	A	1	19.0311	0	0	IVF	1162.5	NA	19	12	0	0	0	4	NA	NA	NA	NA	8	1	1	0	0	1	0	0	0	0	0	0	0	0	0	0	0	0	0	0	0	0	Negative	2009	>10%	4	Frozen	0	0	0	1
721	A	1	19.0311	0	0	IVF	1162.5	NA	19	12	0	0	0	5	NA	NA	NA	NA	10	0	1	0	0	1	0	0	0	0	0	0	0	0	0	0	0	0	0	0	0	0	Negative	2009	>10%	>4	Other	0	0	0	1
722	A	1	19.0311	0	0	IVF	1162.5	NA	19	12	0	0	0	0	NA	NA	NA	NA	10	0	1	0	0	1	0	0	0	0	0	0	0	0	0	0	0	0	0	0	0	0	Negative	2009	<=10%	0-1	Other	0	0	0	1
723	A	1	19.0311	0	0	IVF	1162.5	NA	19	12	0	0	0	2	NA	NA	NA	NA	117	1	1	0	0	1	0	0	0	0	0	0	0	0	0	0	0	0	0	0	0	0	Negative	2009	<=10%	2	Transfered	0	0	0	1
724	A	1	19.0311	0	0	IVF	1162.5	NA	19	12	0	0	0	5	NA	NA	NA	NA	117	1	1	0	0	1	0	0	0	0	0	0	0	0	0	0	0	0	0	0	0	0	Negative	2009	>10%	>4	Transfered	0	0	0	1
725	A	1	19.0311	0	0	IVF	1162.5	NA	19	12	0	0	0	0	NA	NA	NA	NA	10	0	1	0	0	1	0	0	0	0	0	0	0	0	0	0	0	0	0	0	0	0	Negative	2009	<=10%	0-1	Other	0	0	0	1
726	A	3	23.0518	0	0	ICSI	1250	NA	12	2	0	0	0	0	NA	MII	No PN obs	0PN	10	0	1	0	0	0	0	0	1	0	0	0	0	0	0	0	0	0	1	0	0	0	Negative	2010	<=10%	0-1	Other	1	0	0	0
727	A	3	23.0518	0	0	ICSI	1250	NA	12	2	0	0	0	0	NA	MII	No PN obs	0PN	10	0	1	0	0	0	0	0	1	0	0	0	0	0	0	0	0	0	1	0	0	0	Negative	2010	<=10%	0-1	Other	1	0	0	0
728	A	3	23.0518	0	0	ICSI	1250	NA	12	2	0	0	0	4	NA	MII	Cleaved	2PN	117	0	1	0	0	0	0	0	1	0	0	0	0	0	0	0	0	0	1	0	0	0	Negative	2010	>10%	4	Transfered	1	0	0	0
729	A	3	23.0518	0	0	ICSI	1250	NA	12	2	0	0	0	5	NA	MII	Cleaving	2PN	8	1	1	0	0	0	0	0	1	0	0	0	0	0	0	0	0	0	1	0	0	0	Negative	2010	>10%	>4	Frozen	1	0	0	0
730	A	3	23.0518	0	0	ICSI	1250	NA	12	2	0	0	0	0	NA	MII	No PN obs	0PN	10	0	1	0	0	0	0	0	1	0	0	0	0	0	0	0	0	0	1	0	0	0	Negative	2010	<=10%	0-1	Other	1	0	0	0
731	A	3	23.0518	0	0	ICSI	1250	NA	12	2	0	0	0	6	NA	MII	PN Fade	2PN	10	0	1	0	0	0	0	0	1	0	0	0	0	0	0	0	0	0	1	0	0	0	Negative	2010	>10%	>4	Other	1	0	0	0
732	A	3	23.0518	0	0	ICSI	1250	NA	12	2	0	0	0	0	NA	MII	No PN obs	0PN	10	0	1	0	0	0	0	0	1	0	0	0	0	0	0	0	0	0	1	0	0	0	Negative	2010	<=10%	0-1	Other	1	0	0	0
733	A	3	23.0518	0	0	ICSI	1250	NA	12	2	0	0	0	4	NA	MII	Cleaved	2PN	8	1	1	0	0	0	0	0	1	0	0	0	0	0	0	0	0	0	1	0	0	0	Negative	2010	<=10%	4	Frozen	1	0	0	0
734	A	3	23.0518	0	0	ICSI	1250	NA	12	2	0	0	0	0	NA	MII	No PN obs	0PN	10	0	1	0	0	0	0	0	1	0	0	0	0	0	0	0	0	0	1	0	0	0	Negative	2010	<=10%	0-1	Other	1	0	0	0
735	A	3	23.0518	0	0	ICSI	1250	NA	12	2	0	0	0	0	NA	MII	No PN obs	0PN	10	0	1	0	0	0	0	0	1	0	0	0	0	0	0	0	0	0	1	0	0	0	Negative	2010	<=10%	0-1	Other	1	0	0	0
736	A	3	23.0518	0	0	ICSI	1250	NA	12	2	0	0	0	0	NA	MII	No PN obs	0PN	10	0	1	0	0	0	0	0	1	0	0	0	0	0	0	0	0	0	1	0	0	0	Negative	2010	<=10%	0-1	Other	1	0	0	0
737	A	3	23.0518	0	0	ICSI	1250	NA	12	2	0	0	0	0	NA	MII	No PN obs	0PN	10	0	1	0	0	0	0	0	1	0	0	0	0	0	0	0	0	0	1	0	0	0	Negative	2010	<=10%	0-1	Other	1	0	0	0
738	A	4	22.3081	15	0	ICSI	1425	NA	6	0	0	0	0	0	NA	MII	No PN obs	0PN	10	0	1	0	0	0	0	0	1	0	0	0	0	0	0	0	0	0	1	0	0	0	Negative	2010	<=10%	0-1	Other	1	0	0	0
739	A	4	22.3081	15	0	ICSI	1425	NA	6	0	0	0	0	4	NA	MII	PN Fade	2PN	117	0	1	0	0	0	0	0	1	0	0	0	0	0	0	0	0	0	1	0	0	0	Negative	2010	>10%	4	Transfered	1	0	0	0
740	A	4	22.3081	15	0	ICSI	1425	NA	6	0	0	0	0	0	NA	MI	NA	NA	10	0	1	0	0	0	0	0	1	0	0	0	0	0	0	0	0	0	1	0	0	0	Negative	2010	<=10%	0-1	Other	1	0	0	0
741	A	4	22.3081	15	0	ICSI	1425	NA	6	0	0	0	0	0	NA	MII	No PN obs	0PN	10	0	1	0	0	0	0	0	1	0	0	0	0	0	0	0	0	0	1	0	0	0	Negative	2010	<=10%	0-1	Other	1	0	0	0
742	A	4	22.3081	15	0	ICSI	1425	NA	6	0	0	0	0	0	NA	MII	No PN obs	0PN	10	0	1	0	0	0	0	0	1	0	0	0	0	0	0	0	0	0	1	0	0	0	Negative	2010	<=10%	0-1	Other	1	0	0	0
743	A	4	22.3081	15	0	ICSI	1425	NA	6	0	0	0	0	7	NA	MII	Cleaved	2PN	10	0	1	0	0	0	0	0	1	0	0	0	0	0	0	0	0	0	1	0	0	0	Negative	2010	>10%	>4	Other	1	0	0	0
744	A	1	30.4772	15	0	IVF	1650	NA	9	0	0	0	0	0	NA	NA	NA	NA	10	0	1	0	0	1	0	0	0	0	0	0	0	0	0	0	0	0	0	0	0	0	Negative	2009	<=10%	0-1	Other	0	0	0	1
745	A	1	30.4772	15	0	IVF	1650	NA	9	0	0	0	0	0	NA	NA	PN Fade	2PN	10	0	1	0	0	1	0	0	0	0	0	0	0	0	0	0	0	0	0	0	0	0	Negative	2009	<=10%	0-1	Other	0	0	0	1
746	A	1	30.4772	15	0	IVF	1650	NA	9	0	0	0	0	2	NA	NA	PN Present	2PN	117	0	1	0	0	1	0	0	0	0	0	0	0	0	0	0	0	0	0	0	0	0	Negative	2009	>10%	2	Transfered	0	0	0	1
747	A	1	30.4772	15	0	IVF	1650	NA	9	0	0	0	0	0	NA	NA	PN Fade	2PN	10	0	1	0	0	1	0	0	0	0	0	0	0	0	0	0	0	0	0	0	0	0	Negative	2009	<=10%	0-1	Other	0	0	0	1
748	A	1	30.4772	15	0	IVF	1650	NA	9	0	0	0	0	4	NA	NA	Cleaved	2PN	117	0	1	0	0	1	0	0	0	0	0	0	0	0	0	0	0	0	0	0	0	0	Negative	2009	<=10%	4	Transfered	0	0	0	1
749	A	1	30.4772	15	0	IVF	1650	NA	9	0	0	0	0	0	NA	NA	NA	0PN	10	0	1	0	0	1	0	0	0	0	0	0	0	0	0	0	0	0	0	0	0	0	Negative	2009	<=10%	0-1	Other	0	0	0	1
750	A	1	30.4772	15	0	IVF	1650	NA	9	0	0	0	0	0	NA	NA	NA	0PN	10	0	1	0	0	1	0	0	0	0	0	0	0	0	0	0	0	0	0	0	0	0	Negative	2009	<=10%	0-1	Other	0	0	0	1
751	A	1	30.4772	15	0	IVF	1650	NA	9	0	0	0	0	3	NA	NA	PN Fade	2PN	117	0	1	0	0	1	0	0	0	0	0	0	0	0	0	0	0	0	0	0	0	0	Negative	2009	<=10%	3	Transfered	0	0	0	1
752	A	1	30.4772	15	0	IVF	1650	NA	9	0	0	0	0	0	NA	NA	NA	NA	10	0	1	0	0	1	0	0	0	0	0	0	0	0	0	0	0	0	0	0	0	0	Negative	2009	<=10%	0-1	Other	0	0	0	1
753	A	2	31.2488	0	0	IVF	1650	NA	9	4	0	0	0	0	NA	NA	No PN obs	0PN	10	0	1	0	0	1	0	0	0	0	0	0	0	0	0	0	0	0	0	0	0	0	Negative	2009	<=10%	0-1	Other	0	0	0	1
754	A	2	31.2488	0	0	IVF	1650	NA	9	4	0	0	0	3	NA	NA	PN Fade	2PN	117	0	1	0	0	1	0	0	0	0	0	0	0	0	0	0	0	0	0	0	0	0	Negative	2009	<=10%	3	Transfered	0	0	0	1
755	A	2	31.2488	0	0	IVF	1650	NA	9	4	0	0	0	2	NA	NA	PN Fade	2PN	8	1	1	0	0	1	0	0	0	0	0	0	0	0	0	0	0	0	0	0	0	0	Negative	2009	>10%	2	Frozen	0	0	0	1
756	A	2	31.2488	0	0	IVF	1650	NA	9	4	0	0	0	2	NA	NA	PN Present	1PN	8	1	1	0	0	1	0	0	0	0	0	0	0	0	0	0	0	0	0	0	0	0	Negative	2009	>10%	2	Frozen	0	0	0	1
757	A	2	31.2488	0	0	IVF	1650	NA	9	4	0	0	0	2	D2	NA	PN Present	2PN	10	0	1	0	0	1	0	0	0	0	0	0	0	0	0	0	0	0	0	0	0	0	Negative	2009	>10%	2	Other	0	0	0	1
758	A	2	31.2488	0	0	IVF	1650	NA	9	4	0	0	0	2	NA	NA	PN Present	2PN	8	1	1	0	0	1	0	0	0	0	0	0	0	0	0	0	0	0	0	0	0	0	Negative	2009	<=10%	2	Frozen	0	0	0	1
759	A	2	31.2488	0	0	IVF	1650	NA	9	4	0	0	0	3	NA	NA	PN Present	2PN	10	0	1	0	0	1	0	0	0	0	0	0	0	0	0	0	0	0	0	0	0	0	Negative	2009	>10%	3	Other	0	0	0	1
760	A	2	31.2488	0	0	IVF	1650	NA	9	4	0	0	0	2	NA	NA	PN Present	2PN	8	1	1	0	0	1	0	0	0	0	0	0	0	0	0	0	0	0	0	0	0	0	Negative	2009	<=10%	2	Frozen	0	0	0	1
761	A	2	31.2488	0	0	IVF	1650	NA	9	4	0	0	0	2	NA	NA	PN Fade	2PN	117	0	1	0	0	1	0	0	0	0	0	0	0	0	0	0	0	0	0	0	0	0	Negative	2009	<=10%	2	Transfered	0	0	0	1
762	A	3	19.721	0	0	IVF	1200	NA	10	6	1148	1	0	4	NA	NA	Cleaved	2PN	117	0	1	0	0	0	0	0	0	0	0	0	0	0	0	0	0	0	0	0	0	0	Positive	2010	<=10%	4	Transfered	0	0	0	0
763	A	3	19.721	0	0	IVF	1200	NA	10	6	1148	1	0	4	NA	NA	Cleaved	2PN	8	1	1	0	0	0	0	0	0	0	0	0	0	0	0	0	0	0	0	0	0	0	Positive	2010	<=10%	4	Frozen	0	0	0	0
764	A	3	19.721	0	0	IVF	1200	NA	10	6	1148	1	0	4	NA	NA	Cleaved	2PN	8	1	1	0	0	0	0	0	0	0	0	0	0	0	0	0	0	0	0	0	0	0	Positive	2010	<=10%	4	Frozen	0	0	0	0
765	A	3	19.721	0	0	IVF	1200	NA	10	6	1148	1	0	3	NA	NA	Cleaved	2PN	10	0	1	0	0	0	0	0	0	0	0	0	0	0	0	0	0	0	0	0	0	0	Positive	2010	>10%	3	Other	0	0	0	0
766	A	3	19.721	0	0	IVF	1200	NA	10	6	1148	1	0	4	NA	NA	PN Fade	2PN	8	1	1	0	0	0	0	0	0	0	0	0	0	0	0	0	0	0	0	0	0	0	Positive	2010	>10%	4	Frozen	0	0	0	0
767	A	3	19.721	0	0	IVF	1200	NA	10	6	1148	1	0	3	NA	NA	Cleaved	2PN	10	0	1	0	0	0	0	0	0	0	0	0	0	0	0	0	0	0	0	0	0	0	Positive	2010	>10%	3	Other	0	0	0	0
768	A	3	19.721	0	0	IVF	1200	NA	10	6	1148	1	0	4	NA	NA	PN Fade	2PN	117	1	1	0	0	0	0	0	0	0	0	0	0	0	0	0	0	0	0	0	0	0	Positive	2010	<=10%	4	Transfered	0	0	0	0
769	A	3	19.721	0	0	IVF	1200	NA	10	6	1148	1	0	4	NA	NA	PN Fade	2PN	8	1	1	0	0	0	0	0	0	0	0	0	0	0	0	0	0	0	0	0	0	0	Positive	2010	<=10%	4	Frozen	0	0	0	0
770	A	3	19.721	0	0	IVF	1200	NA	10	6	1148	1	0	1	NA	NA	PN Present	2PN	10	0	1	0	0	0	0	0	0	0	0	0	0	0	0	0	0	0	0	0	0	0	Positive	2010	>10%	0-1	Other	0	0	0	0
771	A	3	19.721	0	0	IVF	1200	NA	10	6	1148	1	0	2	NA	NA	PN Present	2PN	10	1	1	0	0	0	0	0	0	0	0	0	0	0	0	0	0	0	0	0	0	0	Positive	2010	>10%	2	Other	0	0	0	0
772	A	1	19.9481	0	2	IVF	1275	NA	18	0	626	1	1	4	NA	NA	PN Present	2PN	10	0	1	0	0	0	0	0	1	0	0	0	0	0	0	0	0	0	0	0	0	0	Positive	2009	>10%	4	Other	1	0	0	0
773	A	1	19.9481	0	2	IVF	1275	NA	18	0	626	1	1	4	NA	NA	PN Fade	2PN	10	0	1	0	0	0	0	0	1	0	0	0	0	0	0	0	0	0	0	0	0	0	Positive	2009	>10%	4	Other	1	0	0	0
774	A	1	19.9481	0	2	IVF	1275	NA	18	0	626	1	1	0	NA	NA	PN Fade	3PN	10	0	1	0	0	0	0	0	1	0	0	0	0	0	0	0	0	0	0	0	0	0	Positive	2009	<=10%	0-1	Other	1	0	0	0
775	A	1	19.9481	0	2	IVF	1275	NA	18	0	626	1	1	5	NA	NA	Cleaved	2PN	10	0	1	0	0	0	0	0	1	0	0	0	0	0	0	0	0	0	0	0	0	0	Positive	2009	>10%	>4	Other	1	0	0	0
776	A	1	19.9481	0	2	IVF	1275	NA	18	0	626	1	1	2	NA	NA	PN Fade	2PN	10	0	1	0	0	0	0	0	1	0	0	0	0	0	0	0	0	0	0	0	0	0	Positive	2009	>10%	2	Other	1	0	0	0
777	A	1	19.9481	0	2	IVF	1275	NA	18	0	626	1	1	2	NA	NA	PN Present	2PN	10	0	1	0	0	0	0	0	1	0	0	0	0	0	0	0	0	0	0	0	0	0	Positive	2009	>10%	2	Other	1	0	0	0
778	A	1	19.9481	0	2	IVF	1275	NA	18	0	626	1	1	1	NA	NA	No PN obs	0PN	10	0	1	0	0	0	0	0	1	0	0	0	0	0	0	0	0	0	0	0	0	0	Positive	2009	<=10%	0-1	Other	1	0	0	0
779	A	1	19.9481	0	2	IVF	1275	NA	18	0	626	1	1	4	NA	NA	PN Present	2PN	117	0	1	0	0	0	0	0	1	0	0	0	0	0	0	0	0	0	0	0	0	0	Positive	2009	>10%	4	Transfered	1	0	0	0
780	A	1	19.9481	0	2	IVF	1275	NA	18	0	626	1	1	0	NA	NA	PN Present	3PN	10	0	1	0	0	0	0	0	1	0	0	0	0	0	0	0	0	0	0	0	0	0	Positive	2009	<=10%	0-1	Other	1	0	0	0
781	A	1	19.9481	0	2	IVF	1275	NA	18	0	626	1	1	4	NA	NA	Cleaved	2PN	117	0	1	0	0	0	0	0	1	0	0	0	0	0	0	0	0	0	0	0	0	0	Positive	2009	>10%	4	Transfered	1	0	0	0
782	A	1	19.9481	0	2	IVF	1275	NA	18	0	626	1	1	4	NA	NA	PN Fade	1PN	10	0	1	0	0	0	0	0	1	0	0	0	0	0	0	0	0	0	0	0	0	0	Positive	2009	>10%	4	Other	1	0	0	0
783	A	1	19.9481	0	2	IVF	1275	NA	18	0	626	1	1	2	NA	NA	PN Fade	2PN	10	0	1	0	0	0	0	0	1	0	0	0	0	0	0	0	0	0	0	0	0	0	Positive	2009	>10%	2	Other	1	0	0	0
784	A	1	19.9481	0	2	IVF	1275	NA	18	0	626	1	1	3	NA	NA	PN Present	2PN	10	0	1	0	0	0	0	0	1	0	0	0	0	0	0	0	0	0	0	0	0	0	Positive	2009	>10%	3	Other	1	0	0	0
785	A	1	19.9481	0	2	IVF	1275	NA	18	0	626	1	1	2	D2	NA	PN Fade	2PN	10	0	1	0	0	0	0	0	1	0	0	0	0	0	0	0	0	0	0	0	0	0	Positive	2009	>10%	2	Other	1	0	0	0
786	A	1	19.9481	0	2	IVF	1275	NA	18	0	626	1	1	5	NA	NA	PN Present	2PN	10	0	1	0	0	0	0	0	1	0	0	0	0	0	0	0	0	0	0	0	0	0	Positive	2009	>10%	>4	Other	1	0	0	0
787	A	1	19.9481	0	2	IVF	1275	NA	18	0	626	1	1	2	NA	NA	PN Present	2PN	10	0	1	0	0	0	0	0	1	0	0	0	0	0	0	0	0	0	0	0	0	0	Positive	2009	>10%	2	Other	1	0	0	0
788	A	1	19.9481	0	2	IVF	1275	NA	18	0	626	1	1	4	NA	NA	PN Present	2PN	10	0	1	0	0	0	0	0	1	0	0	0	0	0	0	0	0	0	0	0	0	0	Positive	2009	>10%	4	Other	1	0	0	0
789	A	1	19.9481	0	2	IVF	1275	NA	18	0	626	1	1	2	D2	NA	PN Present	2PN	10	0	1	0	0	0	0	0	1	0	0	0	0	0	0	0	0	0	0	0	0	0	Positive	2009	>10%	2	Other	1	0	0	0
790	A	1	22.4813	10	0	ICSI	1200	NA	6	1	0	0	0	0	NA	NA	NA	NA	10	0	1	0	0	0	0	0	1	0	0	0	0	0	0	0	0	1	0	0	0	0	Negative	2008	<=10%	0-1	Other	1	0	0	0
791	A	1	22.4813	10	0	ICSI	1200	NA	6	1	0	0	0	4	NA	MII	NA	2PN	117	0	1	0	0	0	0	0	1	0	0	0	0	0	0	0	0	1	0	0	0	0	Negative	2008	<=10%	4	Transfered	1	0	0	0
792	A	1	22.4813	10	0	ICSI	1200	NA	6	1	0	0	0	0	NA	MI	NA	NA	10	0	1	0	0	0	0	0	1	0	0	0	0	0	0	0	0	1	0	0	0	0	Negative	2008	<=10%	0-1	Other	1	0	0	0
793	A	1	22.4813	10	0	ICSI	1200	NA	6	1	0	0	0	1	NA	MII	NA	0PN	10	0	1	0	0	0	0	0	1	0	0	0	0	0	0	0	0	1	0	0	0	0	Negative	2008	>10%	0-1	Other	1	0	0	0
794	A	1	22.4813	10	0	ICSI	1200	NA	6	1	0	0	0	1	NA	MII	NA	2PN	10	0	1	0	0	0	0	0	1	0	0	0	0	0	0	0	0	1	0	0	0	0	Negative	2008	>10%	0-1	Other	1	0	0	0
795	A	1	22.4813	10	0	ICSI	1200	NA	6	1	0	0	0	4	NA	MII	NA	2PN	117	1	1	0	0	0	0	0	1	0	0	0	0	0	0	0	0	1	0	0	0	0	Negative	2008	>10%	4	Transfered	1	0	0	0
796	A	2	22.4813	10	0	ICSI	1875	NA	6	1	0	0	0	6	NA	MII	NA	2PN	10	0	1	0	0	0	0	0	1	0	0	0	0	0	0	0	0	1	0	0	0	0	Negative	2008	>10%	>4	Other	1	0	0	0
797	A	2	22.4813	10	0	ICSI	1875	NA	6	1	0	0	0	4	NA	MII	Cleaved	2PN	10	1	1	0	0	0	0	0	1	0	0	0	0	0	0	0	0	1	0	0	0	0	Negative	2008	>10%	4	Other	1	0	0	0
798	A	2	22.4813	10	0	ICSI	1875	NA	6	1	0	0	0	5	NA	MII	NA	2PN	10	0	1	0	0	0	0	0	1	0	0	0	0	0	0	0	0	1	0	0	0	0	Negative	2008	>10%	>4	Other	1	0	0	0
799	A	2	22.4813	10	0	ICSI	1875	NA	6	1	0	0	0	4	NA	MII	Cleaved	2PN	117	0	1	0	0	0	0	0	1	0	0	0	0	0	0	0	0	1	0	0	0	0	Negative	2008	<=10%	4	Transfered	1	0	0	0
800	A	2	22.4813	10	0	ICSI	1875	NA	6	1	0	0	0	1	NA	MII	NA	2PN	10	0	1	0	0	0	0	0	1	0	0	0	0	0	0	0	0	1	0	0	0	0	Negative	2008	>10%	0-1	Other	1	0	0	0
801	A	2	22.4813	10	0	ICSI	1875	NA	6	1	0	0	0	3	NA	MII	NA	0PN	10	0	1	0	0	0	0	0	1	0	0	0	0	0	0	0	0	1	0	0	0	0	Negative	2008	>10%	3	Other	1	0	0	0
802	A	1	22.9854	15	0	ICSI	1350	NA	21	5	83	0	0	1	NA	MII	No PN obs	0PN	10	0	1	0	0	0	0	0	1	0	0	0	0	0	0	0	0	0	0	0	0	0	Positive	2010	<=10%	0-1	Other	1	0	0	0
803	A	1	22.9854	15	0	ICSI	1350	NA	21	5	83	0	0	4	NA	MII	PN Present	2PN	8	1	1	0	0	0	0	0	1	0	0	0	0	0	0	0	0	0	0	0	0	0	Positive	2010	>10%	4	Frozen	1	0	0	0
804	A	1	22.9854	15	0	ICSI	1350	NA	21	5	83	0	0	0	NA	MII	NA	NA	10	0	1	0	0	0	0	0	1	0	0	0	0	0	0	0	0	0	0	0	0	0	Positive	2010	<=10%	0-1	Other	1	0	0	0
805	A	1	22.9854	15	0	ICSI	1350	NA	21	5	83	0	0	4	NA	MII	Cleaved	2PN	117	0	1	0	0	0	0	0	1	0	0	0	0	0	0	0	0	0	0	0	0	0	Positive	2010	<=10%	4	Transfered	1	0	0	0
806	A	1	22.9854	15	0	ICSI	1350	NA	21	5	83	0	0	0	NA	MII	NA	NA	10	0	1	0	0	0	0	0	1	0	0	0	0	0	0	0	0	0	0	0	0	0	Positive	2010	<=10%	0-1	Other	1	0	0	0
807	A	1	22.9854	15	0	ICSI	1350	NA	21	5	83	0	0	2	NA	MII	PN Present	2PN	10	0	1	0	0	0	0	0	1	0	0	0	0	0	0	0	0	0	0	0	0	0	Positive	2010	>10%	2	Other	1	0	0	0
808	A	1	22.9854	15	0	ICSI	1350	NA	21	5	83	0	0	2	NA	MII	PN Present	2PN	8	1	1	0	0	0	0	0	1	0	0	0	0	0	0	0	0	0	0	0	0	0	Positive	2010	<=10%	2	Frozen	1	0	0	0
809	A	1	22.9854	15	0	ICSI	1350	NA	21	5	83	0	0	1	NA	MII	No PN obs	0PN	10	0	1	0	0	0	0	0	1	0	0	0	0	0	0	0	0	0	0	0	0	0	Positive	2010	<=10%	0-1	Other	1	0	0	0
810	A	1	22.9854	15	0	ICSI	1350	NA	21	5	83	0	0	1	NA	MII	No PN obs	0PN	10	0	1	0	0	0	0	0	1	0	0	0	0	0	0	0	0	0	0	0	0	0	Positive	2010	<=10%	0-1	Other	1	0	0	0
811	A	1	22.9854	15	0	ICSI	1350	NA	21	5	83	0	0	1	NA	MII	No PN obs	0PN	10	0	1	0	0	0	0	0	1	0	0	0	0	0	0	0	0	0	0	0	0	0	Positive	2010	<=10%	0-1	Other	1	0	0	0
812	A	1	22.9854	15	0	ICSI	1350	NA	21	5	83	0	0	3	NA	MII	PN Present	2PN	10	0	1	0	0	0	0	0	1	0	0	0	0	0	0	0	0	0	0	0	0	0	Positive	2010	>10%	3	Other	1	0	0	0
813	A	1	22.9854	15	0	ICSI	1350	NA	21	5	83	0	0	1	NA	MII	No PN obs	0PN	10	0	1	0	0	0	0	0	1	0	0	0	0	0	0	0	0	0	0	0	0	0	Positive	2010	<=10%	0-1	Other	1	0	0	0
814	A	1	22.9854	15	0	ICSI	1350	NA	21	5	83	0	0	4	NA	MII	PN Fade	2PN	8	1	1	0	0	0	0	0	1	0	0	0	0	0	0	0	0	0	0	0	0	0	Positive	2010	<=10%	4	Frozen	1	0	0	0
815	A	1	22.9854	15	0	ICSI	1350	NA	21	5	83	0	0	4	NA	MII	Cleaved	2PN	8	1	1	0	0	0	0	0	1	0	0	0	0	0	0	0	0	0	0	0	0	0	Positive	2010	>10%	4	Frozen	1	0	0	0
816	A	1	22.9854	15	0	ICSI	1350	NA	21	5	83	0	0	1	NA	Shell	No PN obs	0PN	10	0	1	0	0	0	0	0	1	0	0	0	0	0	0	0	0	0	0	0	0	0	Positive	2010	<=10%	0-1	Other	1	0	0	0
817	A	1	22.9854	15	0	ICSI	1350	NA	21	5	83	0	0	1	NA	MII	No PN obs	0PN	10	0	1	0	0	0	0	0	1	0	0	0	0	0	0	0	0	0	0	0	0	0	Positive	2010	<=10%	0-1	Other	1	0	0	0
818	A	1	22.9854	15	0	ICSI	1350	NA	21	5	83	0	0	3	NA	Shell	PN Present	2PN	8	1	1	0	0	0	0	0	1	0	0	0	0	0	0	0	0	0	0	0	0	0	Positive	2010	>10%	3	Frozen	1	0	0	0
819	A	1	22.9854	15	0	ICSI	1350	NA	21	5	83	0	0	0	NA	MII	NA	NA	10	0	1	0	0	0	0	0	1	0	0	0	0	0	0	0	0	0	0	0	0	0	Positive	2010	<=10%	0-1	Other	1	0	0	0
820	A	1	22.9854	15	0	ICSI	1350	NA	21	5	83	0	0	1	NA	MII	No PN obs	0PN	10	0	1	0	0	0	0	0	1	0	0	0	0	0	0	0	0	0	0	0	0	0	Positive	2010	<=10%	0-1	Other	1	0	0	0
821	A	1	22.9854	15	0	ICSI	1350	NA	21	5	83	0	0	0	NA	MII	NA	Atretisk	10	0	1	0	0	0	0	0	1	0	0	0	0	0	0	0	0	0	0	0	0	0	Positive	2010	<=10%	0-1	Other	1	0	0	0
822	A	1	22.9854	15	0	ICSI	1350	NA	21	5	83	0	0	4	NA	MI	PN Fade	2PN	10	0	1	0	0	0	0	0	1	0	0	0	0	0	0	0	0	0	0	0	0	0	Positive	2010	>10%	4	Other	1	0	0	0
823	A	4	22.1367	0	0	ICSI	900	NA	4	1	232	1	1	0	NA	MII	Cleaved	2PN	10	0	1	0	0	0	0	0	1	0	0	0	0	0	0	0	0	0	1	0	0	0	Positive	2010	<=10%	0-1	Other	1	0	0	0
824	A	4	22.1367	0	0	ICSI	900	NA	4	1	232	1	1	0	NA	MII	NA	Atretisk	10	0	1	0	0	0	0	0	1	0	0	0	0	0	0	0	0	0	1	0	0	0	Positive	2010	<=10%	0-1	Other	1	0	0	0
825	A	4	22.1367	0	0	ICSI	900	NA	4	1	232	1	1	4	NA	MII	Cleaved	2PN	8	1	1	0	0	0	0	0	1	0	0	0	0	0	0	0	0	0	1	0	0	0	Positive	2010	<=10%	4	Frozen	1	0	0	0
826	A	4	22.1367	0	0	ICSI	900	NA	4	1	232	1	1	4	NA	MII	Cleaved	2PN	117	0	1	0	0	0	0	0	1	0	0	0	0	0	0	0	0	0	1	0	0	0	Positive	2010	<=10%	4	Transfered	1	0	0	0
827	A	1	26.1719	0	2	ICSI	2400	NA	16	4	0	0	0	1	NA	MII	No PN obs	0PN	10	0	1	0	0	0	0	0	1	0	0	0	0	0	0	0	0	1	0	0	0	0	Negative	2009	<=10%	0-1	Other	1	0	0	0
828	A	1	26.1719	0	2	ICSI	2400	NA	16	4	0	0	0	0	NA	MI	NA	NA	10	0	1	0	0	0	0	0	1	0	0	0	0	0	0	0	0	1	0	0	0	0	Negative	2009	<=10%	0-1	Other	1	0	0	0
829	A	1	26.1719	0	2	ICSI	2400	NA	16	4	0	0	0	0	NA	MII	NA	NA	10	0	1	0	0	0	0	0	1	0	0	0	0	0	0	0	0	1	0	0	0	0	Negative	2009	<=10%	0-1	Other	1	0	0	0
830	A	1	26.1719	0	2	ICSI	2400	NA	16	4	0	0	0	4	NA	MII	Cleaved	2PN	117	0	1	0	0	0	0	0	1	0	0	0	0	0	0	0	0	1	0	0	0	0	Negative	2009	>10%	4	Transfered	1	0	0	0
831	A	1	26.1719	0	2	ICSI	2400	NA	16	4	0	0	0	0	NA	MI	NA	NA	10	0	1	0	0	0	0	0	1	0	0	0	0	0	0	0	0	1	0	0	0	0	Negative	2009	<=10%	0-1	Other	1	0	0	0
832	A	1	26.1719	0	2	ICSI	2400	NA	16	4	0	0	0	1	NA	MII	No PN obs	0PN	10	0	1	0	0	0	0	0	1	0	0	0	0	0	0	0	0	1	0	0	0	0	Negative	2009	<=10%	0-1	Other	1	0	0	0
833	A	1	26.1719	0	2	ICSI	2400	NA	16	4	0	0	0	3	NA	MII	PN Present	2PN	10	1	1	0	0	0	0	0	1	0	0	0	0	0	0	0	0	1	0	0	0	0	Negative	2009	<=10%	3	Other	1	0	0	0
834	A	1	26.1719	0	2	ICSI	2400	NA	16	4	0	0	0	0	NA	MII	NA	Atretisk	10	0	1	0	0	0	0	0	1	0	0	0	0	0	0	0	0	1	0	0	0	0	Negative	2009	<=10%	0-1	Other	1	0	0	0
835	A	1	26.1719	0	2	ICSI	2400	NA	16	4	0	0	0	2	NA	MII	PN Present	2PN	117	1	1	0	0	0	0	0	1	0	0	0	0	0	0	0	0	1	0	0	0	0	Negative	2009	>10%	2	Transfered	1	0	0	0
836	A	1	26.1719	0	2	ICSI	2400	NA	16	4	0	0	0	5	NA	MII	PN Fade	2PN	10	1	1	0	0	0	0	0	1	0	0	0	0	0	0	0	0	1	0	0	0	0	Negative	2009	>10%	>4	Other	1	0	0	0
837	A	1	26.1719	0	2	ICSI	2400	NA	16	4	0	0	0	3	NA	MII	PN Present	2PN	10	0	1	0	0	0	0	0	1	0	0	0	0	0	0	0	0	1	0	0	0	0	Negative	2009	>10%	3	Other	1	0	0	0
838	A	1	26.1719	0	2	ICSI	2400	NA	16	4	0	0	0	1	NA	MII	No PN obs	0PN	10	0	1	0	0	0	0	0	1	0	0	0	0	0	0	0	0	1	0	0	0	0	Negative	2009	<=10%	0-1	Other	1	0	0	0
839	A	1	26.1719	0	2	ICSI	2400	NA	16	4	0	0	0	1	NA	MII	PN Present	2PN	10	0	1	0	0	0	0	0	1	0	0	0	0	0	0	0	0	1	0	0	0	0	Negative	2009	>10%	0-1	Other	1	0	0	0
840	A	1	26.1719	0	2	ICSI	2400	NA	16	4	0	0	0	3	NA	MII	No PN obs	0PN	10	0	1	0	0	0	0	0	1	0	0	0	0	0	0	0	0	1	0	0	0	0	Negative	2009	>10%	3	Other	1	0	0	0
841	A	1	26.1719	0	2	ICSI	2400	NA	16	4	0	0	0	2	NA	MII	PN Present	2PN	117	1	1	0	0	0	0	0	1	0	0	0	0	0	0	0	0	1	0	0	0	0	Negative	2009	>10%	2	Transfered	1	0	0	0
842	A	1	26.1719	0	2	ICSI	2400	NA	16	4	0	0	0	0	NA	MI	NA	NA	10	0	1	0	0	0	0	0	1	0	0	0	0	0	0	0	0	1	0	0	0	0	Negative	2009	<=10%	0-1	Other	1	0	0	0
843	A	3	27.3438	0	2	ICSI	4125	NA	15	0	0	0	0	3	NA	MII	PN Present	0PN	10	0	1	0	0	0	0	0	1	0	0	0	0	0	0	0	0	1	0	0	0	0	Negative	2010	>10%	3	Other	1	0	0	0
844	A	3	27.3438	0	2	ICSI	4125	NA	15	0	0	0	0	4	NA	MII	PN Present	2PN	117	0	1	0	0	0	0	0	1	0	0	0	0	0	0	0	0	1	0	0	0	0	Negative	2010	>10%	4	Transfered	1	0	0	0
845	A	3	27.3438	0	2	ICSI	4125	NA	15	0	0	0	0	0	NA	MI	NA	NA	10	0	1	0	0	0	0	0	1	0	0	0	0	0	0	0	0	1	0	0	0	0	Negative	2010	<=10%	0-1	Other	1	0	0	0
846	A	3	27.3438	0	2	ICSI	4125	NA	15	0	0	0	0	2	NA	MII	PN Present	2PN	10	0	1	0	0	0	0	0	1	0	0	0	0	0	0	0	0	1	0	0	0	0	Negative	2010	<=10%	2	Other	1	0	0	0
847	A	3	27.3438	0	2	ICSI	4125	NA	15	0	0	0	0	0	NA	MI	NA	NA	10	0	1	0	0	0	0	0	1	0	0	0	0	0	0	0	0	1	0	0	0	0	Negative	2010	<=10%	0-1	Other	1	0	0	0
848	A	3	27.3438	0	2	ICSI	4125	NA	15	0	0	0	0	0	NA	MI	NA	NA	10	0	1	0	0	0	0	0	1	0	0	0	0	0	0	0	0	1	0	0	0	0	Negative	2010	<=10%	0-1	Other	1	0	0	0
849	A	3	27.3438	0	2	ICSI	4125	NA	15	0	0	0	0	0	NA	MI	NA	NA	10	0	1	0	0	0	0	0	1	0	0	0	0	0	0	0	0	1	0	0	0	0	Negative	2010	<=10%	0-1	Other	1	0	0	0
850	A	3	27.3438	0	2	ICSI	4125	NA	15	0	0	0	0	4	NA	MII	PN Fade	2PN	10	0	1	0	0	0	0	0	1	0	0	0	0	0	0	0	0	1	0	0	0	0	Negative	2010	>10%	4	Other	1	0	0	0
851	A	3	27.3438	0	2	ICSI	4125	NA	15	0	0	0	0	0	NA	MII	NA	Atretisk	10	0	1	0	0	0	0	0	1	0	0	0	0	0	0	0	0	1	0	0	0	0	Negative	2010	<=10%	0-1	Other	1	0	0	0
852	A	3	27.3438	0	2	ICSI	4125	NA	15	0	0	0	0	0	NA	MI	NA	NA	10	0	1	0	0	0	0	0	1	0	0	0	0	0	0	0	0	1	0	0	0	0	Negative	2010	<=10%	0-1	Other	1	0	0	0
853	A	3	27.3438	0	2	ICSI	4125	NA	15	0	0	0	0	0	NA	MII	NA	0PN	10	0	1	0	0	0	0	0	1	0	0	0	0	0	0	0	0	1	0	0	0	0	Negative	2010	<=10%	0-1	Other	1	0	0	0
854	A	3	27.3438	0	2	ICSI	4125	NA	15	0	0	0	0	2	NA	MII	PN Fade	2PN	117	0	1	0	0	0	0	0	1	0	0	0	0	0	0	0	0	1	0	0	0	0	Negative	2010	>10%	2	Transfered	1	0	0	0
855	A	3	27.3438	0	2	ICSI	4125	NA	15	0	0	0	0	0	NA	MII	NA	0PN	10	0	1	0	0	0	0	0	1	0	0	0	0	0	0	0	0	1	0	0	0	0	Negative	2010	<=10%	0-1	Other	1	0	0	0
856	A	3	27.3438	0	2	ICSI	4125	NA	15	0	0	0	0	0	NA	MII	NA	0PN	10	0	1	0	0	0	0	0	1	0	0	0	0	0	0	0	0	1	0	0	0	0	Negative	2010	<=10%	0-1	Other	1	0	0	0
857	A	3	27.3438	0	2	ICSI	4125	NA	15	0	0	0	0	4	NA	MII	PN Present	1PN	10	0	1	0	0	0	0	0	1	0	0	0	0	0	0	0	0	1	0	0	0	0	Negative	2010	>10%	4	Other	1	0	0	0
858	A	4	27.7344	0	1	ICSI	1825	NA	8	1	254	0	0	1	NA	MII	PN Fade	2PN	10	0	1	0	0	0	0	0	1	0	0	0	0	0	0	0	0	1	0	0	0	0	Positive	2010	>10%	0-1	Other	1	0	0	0
859	A	4	27.7344	0	1	ICSI	1825	NA	8	1	254	0	0	4	NA	MII	Cleaved	2PN	117	0	1	0	0	0	0	0	1	0	0	0	0	0	0	0	0	1	0	0	0	0	Positive	2010	>10%	4	Transfered	1	0	0	0
860	A	4	27.7344	0	1	ICSI	1825	NA	8	1	254	0	0	4	NA	MII	PN Present	2PN	10	0	1	0	0	0	0	0	1	0	0	0	0	0	0	0	0	1	0	0	0	0	Positive	2010	>10%	4	Other	1	0	0	0
861	A	4	27.7344	0	1	ICSI	1825	NA	8	1	254	0	0	3	NA	MII	PN Fade	2PN	117	0	1	0	0	0	0	0	1	0	0	0	0	0	0	0	0	1	0	0	0	0	Positive	2010	<=10%	3	Transfered	1	0	0	0
862	A	4	27.7344	0	1	ICSI	1825	NA	8	1	254	0	0	3	NA	MII	PN Fade	2PN	8	1	1	0	0	0	0	0	1	0	0	0	0	0	0	0	0	1	0	0	0	0	Positive	2010	<=10%	3	Frozen	1	0	0	0
863	A	4	27.7344	0	1	ICSI	1825	NA	8	1	254	0	0	0	NA	MII	No PN obs	0PN	10	0	1	0	0	0	0	0	1	0	0	0	0	0	0	0	0	1	0	0	0	0	Positive	2010	<=10%	0-1	Other	1	0	0	0
864	A	4	27.7344	0	1	ICSI	1825	NA	8	1	254	0	0	0	NA	Shell	NA	NA	10	0	1	0	0	0	0	0	1	0	0	0	0	0	0	0	0	1	0	0	0	0	Positive	2010	<=10%	0-1	Other	1	0	0	0
865	A	4	27.7344	0	1	ICSI	1825	NA	8	1	254	0	0	4	NA	MII	PN Fade	2PN	10	0	1	0	0	0	0	0	1	0	0	0	0	0	0	0	0	1	0	0	0	0	Positive	2010	>10%	4	Other	1	0	0	0
866	A	5	27.7344	0	1	ICSI	2075	NA	9	0	0	0	0	2	NA	MII	PN Present	2PN	10	0	1	0	0	0	0	0	1	0	0	0	0	0	0	0	0	1	0	0	0	0	Negative	2010	>10%	2	Other	1	0	0	0
867	A	5	27.7344	0	1	ICSI	2075	NA	9	0	0	0	0	4	NA	MII	Cleaved	2PN	10	0	1	0	0	0	0	0	1	0	0	0	0	0	0	0	0	1	0	0	0	0	Negative	2010	>10%	4	Other	1	0	0	0
868	A	5	27.7344	0	1	ICSI	2075	NA	9	0	0	0	0	0	NA	MII	NA	Atretisk	10	0	1	0	0	0	0	0	1	0	0	0	0	0	0	0	0	1	0	0	0	0	Negative	2010	<=10%	0-1	Other	1	0	0	0
869	A	5	27.7344	0	1	ICSI	2075	NA	9	0	0	0	0	3	NA	MII	PN Present	2PN	10	0	1	0	0	0	0	0	1	0	0	0	0	0	0	0	0	1	0	0	0	0	Negative	2010	>10%	3	Other	1	0	0	0
870	A	5	27.7344	0	1	ICSI	2075	NA	9	0	0	0	0	0	NA	MII	NA	0PN	10	0	1	0	0	0	0	0	1	0	0	0	0	0	0	0	0	1	0	0	0	0	Negative	2010	<=10%	0-1	Other	1	0	0	0
871	A	5	27.7344	0	1	ICSI	2075	NA	9	0	0	0	0	0	NA	MI	NA	NA	10	0	1	0	0	0	0	0	1	0	0	0	0	0	0	0	0	1	0	0	0	0	Negative	2010	<=10%	0-1	Other	1	0	0	0
872	A	5	27.7344	0	1	ICSI	2075	NA	9	0	0	0	0	0	NA	MII	NA	0PN	10	0	1	0	0	0	0	0	1	0	0	0	0	0	0	0	0	1	0	0	0	0	Negative	2010	<=10%	0-1	Other	1	0	0	0
873	A	5	27.7344	0	1	ICSI	2075	NA	9	0	0	0	0	3	NA	MII	PN Present	2PN	10	0	1	0	0	0	0	0	1	0	0	0	0	0	0	0	0	1	0	0	0	0	Negative	2010	>10%	3	Other	1	0	0	0
874	A	5	27.7344	0	1	ICSI	2075	NA	9	0	0	0	0	5	NA	MII	Cleaved	2PN	117	0	1	0	0	0	0	0	1	0	0	0	0	0	0	0	0	1	0	0	0	0	Negative	2010	>10%	>4	Transfered	1	0	0	0
875	A	2	22.5981	0	3	ICSI	1350	NA	15	4	0	0	0	4	NA	MII	PN Present	2PN	117	0	1	0	0	0	0	0	1	0	0	0	0	0	0	0	1	0	0	0	0	0	Negative	2010	<=10%	4	Transfered	1	0	0	0
876	A	2	22.5981	0	3	ICSI	1350	NA	15	4	0	0	0	5	NA	MII	Cleaved	2PN	10	0	1	0	0	0	0	0	1	0	0	0	0	0	0	0	1	0	0	0	0	0	Negative	2010	<=10%	>4	Other	1	0	0	0
877	A	2	22.5981	0	3	ICSI	1350	NA	15	4	0	0	0	0	NA	MII	NA	NA	10	0	1	0	0	0	0	0	1	0	0	0	0	0	0	0	1	0	0	0	0	0	Negative	2010	<=10%	0-1	Other	1	0	0	0
878	A	2	22.5981	0	3	ICSI	1350	NA	15	4	0	0	0	5	NA	MII	Cleaved	2PN	117	1	1	0	0	0	0	0	1	0	0	0	0	0	0	0	1	0	0	0	0	0	Negative	2010	>10%	>4	Transfered	1	0	0	0
879	A	2	22.5981	0	3	ICSI	1350	NA	15	4	0	0	0	0	NA	MII	NA	0PN	10	0	1	0	0	0	0	0	1	0	0	0	0	0	0	0	1	0	0	0	0	0	Negative	2010	<=10%	0-1	Other	1	0	0	0
880	A	2	22.5981	0	3	ICSI	1350	NA	15	4	0	0	0	5	NA	MII	PN Fade	2PN	10	0	1	0	0	0	0	0	1	0	0	0	0	0	0	0	1	0	0	0	0	0	Negative	2010	>10%	>4	Other	1	0	0	0
881	A	2	22.5981	0	3	ICSI	1350	NA	15	4	0	0	0	4	NA	MII	Cleaved	2PN	117	1	1	0	0	0	0	0	1	0	0	0	0	0	0	0	1	0	0	0	0	0	Negative	2010	<=10%	4	Transfered	1	0	0	0
882	A	2	22.5981	0	3	ICSI	1350	NA	15	4	0	0	0	0	NA	GV	NA	NA	10	0	1	0	0	0	0	0	1	0	0	0	0	0	0	0	1	0	0	0	0	0	Negative	2010	<=10%	0-1	Other	1	0	0	0
883	A	2	22.5981	0	3	ICSI	1350	NA	15	4	0	0	0	0	NA	MII	NA	NA	10	0	1	0	0	0	0	0	1	0	0	0	0	0	0	0	1	0	0	0	0	0	Negative	2010	<=10%	0-1	Other	1	0	0	0
884	A	2	22.5981	0	3	ICSI	1350	NA	15	4	0	0	0	4	NA	MII	Cleaved	2PN	117	1	1	0	0	0	0	0	1	0	0	0	0	0	0	0	1	0	0	0	0	0	Negative	2010	<=10%	4	Transfered	1	0	0	0
885	A	2	22.5981	0	3	ICSI	1350	NA	15	4	0	0	0	0	NA	MII	NA	0PN	10	0	1	0	0	0	0	0	1	0	0	0	0	0	0	0	1	0	0	0	0	0	Negative	2010	<=10%	0-1	Other	1	0	0	0
886	A	2	22.5981	0	3	ICSI	1350	NA	15	4	0	0	0	0	NA	MII	NA	NA	10	0	1	0	0	0	0	0	1	0	0	0	0	0	0	0	1	0	0	0	0	0	Negative	2010	<=10%	0-1	Other	1	0	0	0
887	A	2	22.5981	0	3	ICSI	1350	NA	15	4	0	0	0	4	NA	MII	PN Fade	2PN	117	1	1	0	0	0	0	0	1	0	0	0	0	0	0	0	1	0	0	0	0	0	Negative	2010	>10%	4	Transfered	1	0	0	0
888	A	2	22.5981	0	3	ICSI	1350	NA	15	4	0	0	0	0	NA	MII	NA	0PN	10	0	1	0	0	0	0	0	1	0	0	0	0	0	0	0	1	0	0	0	0	0	Negative	2010	<=10%	0-1	Other	1	0	0	0
889	A	2	22.5981	0	3	ICSI	1350	NA	15	4	0	0	0	0	NA	MII	NA	0PN	10	0	1	0	0	0	0	0	1	0	0	0	0	0	0	0	1	0	0	0	0	0	Negative	2010	<=10%	0-1	Other	1	0	0	0
890	A	1	18.2899	0	2	IVF	1537.5	NA	16	3	44469	1	1	0	NA	NA	NA	Skal	10	0	2	0	0	0	0	0	0	0	0	0	0	0	0	0	0	0	0	0	0	0	Positive	2009	<=10%	0-1	Other	0	0	0	0
891	A	1	18.2899	0	2	IVF	1537.5	NA	16	3	44469	1	1	0	NA	NA	PN Present	2PN	10	0	2	0	0	0	0	0	0	0	0	0	0	0	0	0	0	0	0	0	0	0	Positive	2009	<=10%	0-1	Other	0	0	0	0
892	A	1	18.2899	0	2	IVF	1537.5	NA	16	3	44469	1	1	4	NA	NA	PN Present	2PN	10	0	2	0	0	0	0	0	0	0	0	0	0	0	0	0	0	0	0	0	0	0	Positive	2009	>10%	4	Other	0	0	0	0
893	A	1	18.2899	0	2	IVF	1537.5	NA	16	3	44469	1	1	0	NA	NA	NA	Skal	10	0	2	0	0	0	0	0	0	0	0	0	0	0	0	0	0	0	0	0	0	0	Positive	2009	<=10%	0-1	Other	0	0	0	0
894	A	1	18.2899	0	2	IVF	1537.5	NA	16	3	44469	1	1	2	NA	NA	PN Present	2PN	10	0	2	0	0	0	0	0	0	0	0	0	0	0	0	0	0	0	0	0	0	0	Positive	2009	<=10%	2	Other	0	0	0	0
895	A	1	18.2899	0	2	IVF	1537.5	NA	16	3	44469	1	1	2	D2	NA	PN Present	2PN	10	0	2	0	0	0	0	0	0	0	0	0	0	0	0	0	0	0	0	0	0	0	Positive	2009	<=10%	2	Other	0	0	0	0
896	A	1	18.2899	0	2	IVF	1537.5	NA	16	3	44469	1	1	2	NA	NA	PN Present	2PN	10	0	2	0	0	0	0	0	0	0	0	0	0	0	0	0	0	0	0	0	0	0	Positive	2009	<=10%	2	Other	0	0	0	0
897	A	1	18.2899	0	2	IVF	1537.5	NA	16	3	44469	1	1	1	NA	NA	PN Present	2PN	10	0	2	0	0	0	0	0	0	0	0	0	0	0	0	0	0	0	0	0	0	0	Positive	2009	<=10%	0-1	Other	0	0	0	0
898	A	1	18.2899	0	2	IVF	1537.5	NA	16	3	44469	1	1	2	NA	NA	PN Present	2PN	10	0	2	0	0	0	0	0	0	0	0	0	0	0	0	0	0	0	0	0	0	0	Positive	2009	<=10%	2	Other	0	0	0	0
899	A	1	18.2899	0	2	IVF	1537.5	NA	16	3	44469	1	1	4	NA	NA	PN Present	2PN	117	0	2	0	0	0	0	0	0	0	0	0	0	0	0	0	0	0	0	0	0	0	Positive	2009	<=10%	4	Transfered	0	0	0	0
900	A	1	18.2899	0	2	IVF	1537.5	NA	16	3	44469	1	1	1	NA	NA	No PN obs	0PN	10	0	2	0	0	0	0	0	0	0	0	0	0	0	0	0	0	0	0	0	0	0	Positive	2009	<=10%	0-1	Other	0	0	0	0
901	A	1	18.2899	0	2	IVF	1537.5	NA	16	3	44469	1	1	4	NA	NA	PN Present	2PN	8	1	2	0	0	0	0	0	0	0	0	0	0	0	0	0	0	0	0	0	0	0	Positive	2009	<=10%	4	Frozen	0	0	0	0
902	A	1	18.2899	0	2	IVF	1537.5	NA	16	3	44469	1	1	0	NA	NA	PN Present	2PN	8	1	2	0	0	0	0	0	0	0	0	0	0	0	0	0	0	0	0	0	0	0	Positive	2009	>10%	0-1	Frozen	0	0	0	0
903	A	1	18.2899	0	2	IVF	1537.5	NA	16	3	44469	1	1	1	NA	NA	PN Present	2PN	10	0	2	0	0	0	0	0	0	0	0	0	0	0	0	0	0	0	0	0	0	0	Positive	2009	<=10%	0-1	Other	0	0	0	0
904	A	1	18.2899	0	2	IVF	1537.5	NA	16	3	44469	1	1	1	NA	NA	PN Present	2PN	10	0	2	0	0	0	0	0	0	0	0	0	0	0	0	0	0	0	0	0	0	0	Positive	2009	<=10%	0-1	Other	0	0	0	0
905	A	1	18.2899	0	2	IVF	1537.5	NA	16	3	44469	1	1	4	NA	NA	Cleaved	2PN	8	1	2	0	0	0	0	0	0	0	0	0	0	0	0	0	0	0	0	0	0	0	Positive	2009	<=10%	4	Frozen	0	0	0	0
906	A	1	19.721	0	5	IVF	1200	NA	23	6	186	1	1	4	NA	NA	PN Fade	2PN	8	1	1	0	0	1	0	0	0	0	0	0	0	0	0	0	0	0	0	0	0	0	Positive	2009	<=10%	4	Frozen	0	0	0	1
907	A	1	19.721	0	5	IVF	1200	NA	23	6	186	1	1	4	NA	NA	PN Present	2PN	10	0	1	0	0	1	0	0	0	0	0	0	0	0	0	0	0	0	0	0	0	0	Positive	2009	>10%	4	Other	0	0	0	1
908	A	1	19.721	0	5	IVF	1200	NA	23	6	186	1	1	3	NA	NA	PN Present	2PN	10	0	1	0	0	1	0	0	0	0	0	0	0	0	0	0	0	0	0	0	0	0	Positive	2009	>10%	3	Other	0	0	0	1
909	A	1	19.721	0	5	IVF	1200	NA	23	6	186	1	1	0	NA	NA	NA	2PN	10	0	1	0	0	1	0	0	0	0	0	0	0	0	0	0	0	0	0	0	0	0	Positive	2009	<=10%	0-1	Other	0	0	0	1
910	A	1	19.721	0	5	IVF	1200	NA	23	6	186	1	1	4	NA	NA	Cleaved	0PN	10	0	1	0	0	1	0	0	0	0	0	0	0	0	0	0	0	0	0	0	0	0	Positive	2009	>10%	4	Other	0	0	0	1
911	A	1	19.721	0	5	IVF	1200	NA	23	6	186	1	1	0	NA	NA	NA	1PN	10	0	1	0	0	1	0	0	0	0	0	0	0	0	0	0	0	0	0	0	0	0	Positive	2009	<=10%	0-1	Other	0	0	0	1
912	A	1	19.721	0	5	IVF	1200	NA	23	6	186	1	1	0	NA	NA	NA	3PN	23	0	1	0	0	1	0	0	0	0	0	0	0	0	0	0	0	0	0	0	0	0	Positive	2009	<=10%	0-1	Other	0	0	0	1
913	A	1	19.721	0	5	IVF	1200	NA	23	6	186	1	1	4	NA	NA	Cleaved	2PN	10	0	1	0	0	1	0	0	0	0	0	0	0	0	0	0	0	0	0	0	0	0	Positive	2009	>10%	4	Other	0	0	0	1
914	A	1	19.721	0	5	IVF	1200	NA	23	6	186	1	1	4	NA	NA	PN Fade	2PN	117	0	1	0	0	1	0	0	0	0	0	0	0	0	0	0	0	0	0	0	0	0	Positive	2009	<=10%	4	Transfered	0	0	0	1
915	A	1	19.721	0	5	IVF	1200	NA	23	6	186	1	1	3	NA	NA	PN Present	2PN	10	0	1	0	0	1	0	0	0	0	0	0	0	0	0	0	0	0	0	0	0	0	Positive	2009	<=10%	3	Other	0	0	0	1
916	A	1	19.721	0	5	IVF	1200	NA	23	6	186	1	1	2	NA	NA	PN Present	2PN	10	0	1	0	0	1	0	0	0	0	0	0	0	0	0	0	0	0	0	0	0	0	Positive	2009	>10%	2	Other	0	0	0	1
917	A	1	19.721	0	5	IVF	1200	NA	23	6	186	1	1	4	NA	NA	Cleaved	2PN	8	1	1	0	0	1	0	0	0	0	0	0	0	0	0	0	0	0	0	0	0	0	Positive	2009	<=10%	4	Frozen	0	0	0	1
918	A	1	19.721	0	5	IVF	1200	NA	23	6	186	1	1	4	NA	NA	Cleaved	2PN	8	1	1	0	0	1	0	0	0	0	0	0	0	0	0	0	0	0	0	0	0	0	Positive	2009	>10%	4	Frozen	0	0	0	1
919	A	1	19.721	0	5	IVF	1200	NA	23	6	186	1	1	0	NA	NA	NA	0PN	10	0	1	0	0	1	0	0	0	0	0	0	0	0	0	0	0	0	0	0	0	0	Positive	2009	<=10%	0-1	Other	0	0	0	1
920	A	1	19.721	0	5	IVF	1200	NA	23	6	186	1	1	0	NA	NA	NA	3PN	23	0	1	0	0	1	0	0	0	0	0	0	0	0	0	0	0	0	0	0	0	0	Positive	2009	<=10%	0-1	Other	0	0	0	1
921	A	1	19.721	0	5	IVF	1200	NA	23	6	186	1	1	6	NA	NA	PN Fade	2PN	10	0	1	0	0	1	0	0	0	0	0	0	0	0	0	0	0	0	0	0	0	0	Positive	2009	>10%	>4	Other	0	0	0	1
922	A	1	19.721	0	5	IVF	1200	NA	23	6	186	1	1	4	NA	NA	PN Present	2PN	8	1	1	0	0	1	0	0	0	0	0	0	0	0	0	0	0	0	0	0	0	0	Positive	2009	>10%	4	Frozen	0	0	0	1
923	A	1	19.721	0	5	IVF	1200	NA	23	6	186	1	1	0	NA	NA	NA	1PN	10	0	1	0	0	1	0	0	0	0	0	0	0	0	0	0	0	0	0	0	0	0	Positive	2009	<=10%	0-1	Other	0	0	0	1
924	A	1	19.721	0	5	IVF	1200	NA	23	6	186	1	1	4	NA	NA	PN Fade	2PN	8	1	1	0	0	1	0	0	0	0	0	0	0	0	0	0	0	0	0	0	0	0	Positive	2009	>10%	4	Frozen	0	0	0	1
925	A	1	19.721	0	5	IVF	1200	NA	23	6	186	1	1	0	NA	NA	NA	0PN	10	0	1	0	0	1	0	0	0	0	0	0	0	0	0	0	0	0	0	0	0	0	Positive	2009	<=10%	0-1	Other	0	0	0	1
926	A	1	19.721	0	5	IVF	1200	NA	23	6	186	1	1	0	NA	NA	NA	0PN	10	0	1	0	0	1	0	0	0	0	0	0	0	0	0	0	0	0	0	0	0	0	Positive	2009	<=10%	0-1	Other	0	0	0	1
927	A	1	19.721	0	5	IVF	1200	NA	23	6	186	1	1	0	NA	NA	NA	1PN	10	0	1	0	0	1	0	0	0	0	0	0	0	0	0	0	0	0	0	0	0	0	Positive	2009	<=10%	0-1	Other	0	0	0	1
928	A	1	19.721	0	5	IVF	1200	NA	23	6	186	1	1	4	NA	NA	PN Present	2PN	8	1	1	0	0	1	0	0	0	0	0	0	0	0	0	0	0	0	0	0	0	0	Positive	2009	>10%	4	Frozen	0	0	0	1
929	A	1	21.7192	0	0	IVF	1387.5	NA	11	3	48596	1	1	4	NA	NA	PN Fade	2PN	8	1	1	0	0	0	0	0	0	0	0	0	0	0	0	0	0	0	0	0	0	0	Positive	2009	>10%	4	Frozen	0	0	0	0
930	A	1	21.7192	0	0	IVF	1387.5	NA	11	3	48596	1	1	3	NA	NA	PN Fade	2PN	8	1	1	0	0	0	0	0	0	0	0	0	0	0	0	0	0	0	0	0	0	0	Positive	2009	<=10%	3	Frozen	0	0	0	0
931	A	1	21.7192	0	0	IVF	1387.5	NA	11	3	48596	1	1	4	NA	NA	PN Fade	2PN	117	0	1	0	0	0	0	0	0	0	0	0	0	0	0	0	0	0	0	0	0	0	Positive	2009	<=10%	4	Transfered	0	0	0	0
932	A	1	21.7192	0	0	IVF	1387.5	NA	11	3	48596	1	1	0	NA	NA	No PN obs	0PN	10	0	1	0	0	0	0	0	0	0	0	0	0	0	0	0	0	0	0	0	0	0	Positive	2009	<=10%	0-1	Other	0	0	0	0
933	A	1	21.7192	0	0	IVF	1387.5	NA	11	3	48596	1	1	0	NA	NA	No PN obs	Skal	10	0	1	0	0	0	0	0	0	0	0	0	0	0	0	0	0	0	0	0	0	0	Positive	2009	<=10%	0-1	Other	0	0	0	0
934	A	1	21.7192	0	0	IVF	1387.5	NA	11	3	48596	1	1	1	NA	NA	PN Present	2PN	10	0	1	0	0	0	0	0	0	0	0	0	0	0	0	0	0	0	0	0	0	0	Positive	2009	<=10%	0-1	Other	0	0	0	0
935	A	1	21.7192	0	0	IVF	1387.5	NA	11	3	48596	1	1	2	D2	NA	PN Fade	2PN	10	0	1	0	0	0	0	0	0	0	0	0	0	0	0	0	0	0	0	0	0	0	Positive	2009	<=10%	2	Other	0	0	0	0
936	A	1	21.7192	0	0	IVF	1387.5	NA	11	3	48596	1	1	4	NA	NA	PN Fade	2PN	8	1	1	0	0	0	0	0	0	0	0	0	0	0	0	0	0	0	0	0	0	0	Positive	2009	<=10%	4	Frozen	0	0	0	0
937	A	1	21.7192	0	0	IVF	1387.5	NA	11	3	48596	1	1	0	NA	NA	No PN obs	Skal	10	0	1	0	0	0	0	0	0	0	0	0	0	0	0	0	0	0	0	0	0	0	Positive	2009	<=10%	0-1	Other	0	0	0	0
938	A	1	21.7192	0	0	IVF	1387.5	NA	11	3	48596	1	1	1	NA	NA	PN Present	2PN	10	0	1	0	0	0	0	0	0	0	0	0	0	0	0	0	0	0	0	0	0	0	Positive	2009	<=10%	0-1	Other	0	0	0	0
939	A	1	21.7192	0	0	IVF	1387.5	NA	11	3	48596	1	1	2	D2	NA	PN Fade	2PN	10	0	1	0	0	0	0	0	0	0	0	0	0	0	0	0	0	0	0	0	0	0	Positive	2009	<=10%	2	Other	0	0	0	0
940	A	1	23.8751	0	0	ICSI	1725	NA	5	0	165	1	1	0	NA	MII	NA	0PN	10	0	1	0	0	0	0	0	1	0	0	0	0	0	0	0	0	1	0	0	0	0	Positive	2010	<=10%	0-1	Other	1	0	0	0
941	A	1	23.8751	0	0	ICSI	1725	NA	5	0	165	1	1	2	NA	MII	PN Present	2PN	117	0	1	0	0	0	0	0	1	0	0	0	0	0	0	0	0	1	0	0	0	0	Positive	2010	>10%	2	Transfered	1	0	0	0
942	A	1	23.8751	0	0	ICSI	1725	NA	5	0	165	1	1	0	NA	MI	NA	NA	10	0	1	0	0	0	0	0	1	0	0	0	0	0	0	0	0	1	0	0	0	0	Positive	2010	<=10%	0-1	Other	1	0	0	0
943	A	1	23.8751	0	0	ICSI	1725	NA	5	0	165	1	1	0	NA	MII	NA	0PN	10	0	1	0	0	0	0	0	1	0	0	0	0	0	0	0	0	1	0	0	0	0	Positive	2010	<=10%	0-1	Other	1	0	0	0
944	A	1	23.8751	0	0	ICSI	1725	NA	5	0	165	1	1	0	NA	MII	NA	0PN	10	0	1	0	0	0	0	0	1	0	0	0	0	0	0	0	0	1	0	0	0	0	Positive	2010	<=10%	0-1	Other	1	0	0	0
945	A	1	24.2188	0	1	IVF	1312.5	NA	10	1	0	0	0	2	D2	NA	PN Present	2PN	10	0	1	0	0	1	0	0	0	0	0	0	0	0	0	0	0	0	0	0	0	0	Negative	2009	>10%	2	Other	0	0	0	1
946	A	1	24.2188	0	1	IVF	1312.5	NA	10	1	0	0	0	0	NA	NA	NA	0PN	10	0	1	0	0	1	0	0	0	0	0	0	0	0	0	0	0	0	0	0	0	0	Negative	2009	<=10%	0-1	Other	0	0	0	1
947	A	1	24.2188	0	1	IVF	1312.5	NA	10	1	0	0	0	0	NA	NA	NA	0PN	10	0	1	0	0	1	0	0	0	0	0	0	0	0	0	0	0	0	0	0	0	0	Negative	2009	<=10%	0-1	Other	0	0	0	1
948	A	1	24.2188	0	1	IVF	1312.5	NA	10	1	0	0	0	0	NA	NA	NA	0PN	10	0	1	0	0	1	0	0	0	0	0	0	0	0	0	0	0	0	0	0	0	0	Negative	2009	<=10%	0-1	Other	0	0	0	1
949	A	1	24.2188	0	1	IVF	1312.5	NA	10	1	0	0	0	4	NA	NA	PN Fade	2PN	117	0	1	0	0	1	0	0	0	0	0	0	0	0	0	0	0	0	0	0	0	0	Negative	2009	<=10%	4	Transfered	0	0	0	1
950	A	1	24.2188	0	1	IVF	1312.5	NA	10	1	0	0	0	4	NA	NA	PN Fade	2PN	117	1	1	0	0	1	0	0	0	0	0	0	0	0	0	0	0	0	0	0	0	0	Negative	2009	<=10%	4	Transfered	0	0	0	1
951	A	1	24.2188	0	1	IVF	1312.5	NA	10	1	0	0	0	0	NA	NA	NA	0PN	10	0	1	0	0	1	0	0	0	0	0	0	0	0	0	0	0	0	0	0	0	0	Negative	2009	<=10%	0-1	Other	0	0	0	1
952	A	1	24.2188	0	1	IVF	1312.5	NA	10	1	0	0	0	0	NA	NA	NA	0PN	10	0	1	0	0	1	0	0	0	0	0	0	0	0	0	0	0	0	0	0	0	0	Negative	2009	<=10%	0-1	Other	0	0	0	1
953	A	1	24.2188	0	1	IVF	1312.5	NA	10	1	0	0	0	0	NA	NA	NA	0PN	10	0	1	0	0	1	0	0	0	0	0	0	0	0	0	0	0	0	0	0	0	0	Negative	2009	<=10%	0-1	Other	0	0	0	1
954	A	1	24.2188	0	1	IVF	1312.5	NA	10	1	0	0	0	0	NA	NA	NA	0PN	10	0	1	0	0	1	0	0	0	0	0	0	0	0	0	0	0	0	0	0	0	0	Negative	2009	<=10%	0-1	Other	0	0	0	1
955	A	2	24.2188	0	0	IVF	1200	NA	16	6	0	0	0	4	NA	NA	Cleaved	2PN	10	1	1	0	0	0	0	0	0	0	0	0	0	0	0	0	0	0	0	0	0	0	Negative	2010	<=10%	4	Other	0	0	0	0
956	A	2	24.2188	0	0	IVF	1200	NA	16	6	0	0	0	4	NA	NA	Cleaved	2PN	117	0	1	0	0	0	0	0	0	0	0	0	0	0	0	0	0	0	0	0	0	0	Negative	2010	<=10%	4	Transfered	0	0	0	0
957	A	2	24.2188	0	0	IVF	1200	NA	16	6	0	0	0	5	NA	NA	PN Fade	2PN	10	0	1	0	0	0	0	0	0	0	0	0	0	0	0	0	0	0	0	0	0	0	Negative	2010	>10%	>4	Other	0	0	0	0
958	A	2	24.2188	0	0	IVF	1200	NA	16	6	0	0	0	0	NA	NA	NA	NA	10	0	1	0	0	0	0	0	0	0	0	0	0	0	0	0	0	0	0	0	0	0	Negative	2010	<=10%	0-1	Other	0	0	0	0
959	A	2	24.2188	0	0	IVF	1200	NA	16	6	0	0	0	3	NA	NA	Cleaved	0PN	10	0	1	0	0	0	0	0	0	0	0	0	0	0	0	0	0	0	0	0	0	0	Negative	2010	>10%	3	Other	0	0	0	0
960	A	2	24.2188	0	0	IVF	1200	NA	16	6	0	0	0	0	NA	NA	No PN obs	0PN	10	0	1	0	0	0	0	0	0	0	0	0	0	0	0	0	0	0	0	0	0	0	Negative	2010	<=10%	0-1	Other	0	0	0	0
961	A	2	24.2188	0	0	IVF	1200	NA	16	6	0	0	0	2	NA	NA	PN Present	2PN	117	1	1	0	0	0	0	0	0	0	0	0	0	0	0	0	0	0	0	0	0	0	Negative	2010	<=10%	2	Transfered	0	0	0	0
962	A	2	24.2188	0	0	IVF	1200	NA	16	6	0	0	0	0	NA	NA	No PN obs	0PN	10	0	1	0	0	0	0	0	0	0	0	0	0	0	0	0	0	0	0	0	0	0	Negative	2010	<=10%	0-1	Other	0	0	0	0
963	A	2	24.2188	0	0	IVF	1200	NA	16	6	0	0	0	5	NA	NA	Cleaved	2PN	117	1	1	0	0	0	0	0	0	0	0	0	0	0	0	0	0	0	0	0	0	0	Negative	2010	<=10%	>4	Transfered	0	0	0	0
964	A	2	24.2188	0	0	IVF	1200	NA	16	6	0	0	0	0	NA	NA	No PN obs	0PN	10	0	1	0	0	0	0	0	0	0	0	0	0	0	0	0	0	0	0	0	0	0	Negative	2010	<=10%	0-1	Other	0	0	0	0
965	A	2	24.2188	0	0	IVF	1200	NA	16	6	0	0	0	3	NA	NA	PN Fade	2PN	10	1	1	0	0	0	0	0	0	0	0	0	0	0	0	0	0	0	0	0	0	0	Negative	2010	<=10%	3	Other	0	0	0	0
966	A	2	24.2188	0	0	IVF	1200	NA	16	6	0	0	0	4	NA	NA	Cleaved	2PN	117	1	1	0	0	0	0	0	0	0	0	0	0	0	0	0	0	0	0	0	0	0	Negative	2010	>10%	4	Transfered	0	0	0	0
967	A	2	24.2188	0	0	IVF	1200	NA	16	6	0	0	0	0	NA	NA	No PN obs	0PN	10	0	1	0	0	0	0	0	0	0	0	0	0	0	0	0	0	0	0	0	0	0	Negative	2010	<=10%	0-1	Other	0	0	0	0
968	A	2	24.2188	0	0	IVF	1200	NA	16	6	0	0	0	0	NA	NA	Cleaved	2PN	10	0	1	0	0	0	0	0	0	0	0	0	0	0	0	0	0	0	0	0	0	0	Negative	2010	<=10%	0-1	Other	0	0	0	0
969	A	2	24.2188	0	0	IVF	1200	NA	16	6	0	0	0	0	NA	NA	No PN obs	0PN	10	0	1	0	0	0	0	0	0	0	0	0	0	0	0	0	0	0	0	0	0	0	Negative	2010	<=10%	0-1	Other	0	0	0	0
970	A	2	24.2188	0	0	IVF	1200	NA	16	6	0	0	0	4	NA	NA	Cleaved	2PN	10	1	1	0	0	0	0	0	0	0	0	0	0	0	0	0	0	0	0	0	0	0	Negative	2010	<=10%	4	Other	0	0	0	0
971	A	4	22.7244	0	0	IVF	2025	NA	10	4	11	0	0	0	NA	NA	No PN obs	0PN	10	0	1	0	0	0	0	0	0	0	0	0	0	0	0	0	0	0	0	0	0	0	Positive	2010	<=10%	0-1	Other	0	0	0	0
972	A	4	22.7244	0	0	IVF	2025	NA	10	4	11	0	0	0	NA	NA	NA	Skal	10	0	1	0	0	0	0	0	0	0	0	0	0	0	0	0	0	0	0	0	0	0	Positive	2010	<=10%	0-1	Other	0	0	0	0
973	A	4	22.7244	0	0	IVF	2025	NA	10	4	11	0	0	4	NA	NA	PN Fade	2PN	8	1	1	0	0	0	0	0	0	0	0	0	0	0	0	0	0	0	0	0	0	0	Positive	2010	<=10%	4	Frozen	0	0	0	0
974	A	4	22.7244	0	0	IVF	2025	NA	10	4	11	0	0	4	NA	NA	PN Fade	2PN	8	1	1	0	0	0	0	0	0	0	0	0	0	0	0	0	0	0	0	0	0	0	Positive	2010	<=10%	4	Frozen	0	0	0	0
975	A	4	22.7244	0	0	IVF	2025	NA	10	4	11	0	0	0	NA	NA	No PN obs	0PN	10	0	1	0	0	0	0	0	0	0	0	0	0	0	0	0	0	0	0	0	0	0	Positive	2010	<=10%	0-1	Other	0	0	0	0
976	A	4	22.7244	0	0	IVF	2025	NA	10	4	11	0	0	0	NA	NA	NA	3PN	23	0	1	0	0	0	0	0	0	0	0	0	0	0	0	0	0	0	0	0	0	0	Positive	2010	<=10%	0-1	Other	0	0	0	0
977	A	4	22.7244	0	0	IVF	2025	NA	10	4	11	0	0	2	NA	NA	PN Fade	2PN	8	1	1	0	0	0	0	0	0	0	0	0	0	0	0	0	0	0	0	0	0	0	Positive	2010	>10%	2	Frozen	0	0	0	0
978	A	4	22.7244	0	0	IVF	2025	NA	10	4	11	0	0	4	NA	NA	Cleaved	2PN	8	1	1	0	0	0	0	0	0	0	0	0	0	0	0	0	0	0	0	0	0	0	Positive	2010	<=10%	4	Frozen	0	0	0	0
979	A	4	22.7244	0	0	IVF	2025	NA	10	4	11	0	0	4	NA	NA	Cleaved	2PN	117	0	1	0	0	0	0	0	0	0	0	0	0	0	0	0	0	0	0	0	0	0	Positive	2010	<=10%	4	Transfered	0	0	0	0
980	A	4	22.7244	0	0	IVF	2025	NA	10	4	11	0	0	0	NA	NA	NA	3PN	23	0	1	0	0	0	0	0	0	0	0	0	0	0	0	0	0	0	0	0	0	0	Positive	2010	<=10%	0-1	Other	0	0	0	0
981	A	1	24.623	0	0	IVF	1125	NA	6	1	312	1	1	4	NA	NA	NA	2PN	10	0	1	0	0	0	0	0	1	0	0	0	0	0	0	0	0	1	0	0	0	0	Positive	2008	<=10%	4	Other	1	0	0	0
982	A	1	24.623	0	0	IVF	1125	NA	6	1	312	1	1	1	NA	NA	NA	0PN	10	0	1	0	0	0	0	0	1	0	0	0	0	0	0	0	0	1	0	0	0	0	Positive	2008	<=10%	0-1	Other	1	0	0	0
983	A	1	24.623	0	0	IVF	1125	NA	6	1	312	1	1	4	NA	NA	NA	2PN	10	0	1	0	0	0	0	0	1	0	0	0	0	0	0	0	0	1	0	0	0	0	Positive	2008	<=10%	4	Other	1	0	0	0
984	A	1	24.623	0	0	IVF	1125	NA	6	1	312	1	1	4	NA	NA	NA	2PN	117	0	1	0	0	0	0	0	1	0	0	0	0	0	0	0	0	1	0	0	0	0	Positive	2008	<=10%	4	Transfered	1	0	0	0
985	A	1	24.623	0	0	IVF	1125	NA	6	1	312	1	1	1	NA	NA	NA	0PN	10	0	1	0	0	0	0	0	1	0	0	0	0	0	0	0	0	1	0	0	0	0	Positive	2008	<=10%	0-1	Other	1	0	0	0
986	A	1	24.623	0	0	IVF	1125	NA	6	1	312	1	1	4	NA	NA	NA	2PN	8	1	1	0	0	0	0	0	1	0	0	0	0	0	0	0	0	1	0	0	0	0	Positive	2008	<=10%	4	Frozen	1	0	0	0
987	A	1	19.9573	0	0	IVF	7200	NA	16	8	25.1	1	1	4	NA	NA	PN Present	2PN	8	1	1	0	0	1	0	0	0	0	0	0	0	0	0	0	0	0	0	0	0	0	Positive	2009	<=10%	4	Frozen	0	0	0	1
988	A	1	19.9573	0	0	IVF	7200	NA	16	8	25.1	1	1	2	NA	NA	PN Present	2PN	8	1	1	0	0	1	0	0	0	0	0	0	0	0	0	0	0	0	0	0	0	0	Positive	2009	<=10%	2	Frozen	0	0	0	1
989	A	1	19.9573	0	0	IVF	7200	NA	16	8	25.1	1	1	2	NA	NA	PN Present	2PN	8	1	1	0	0	1	0	0	0	0	0	0	0	0	0	0	0	0	0	0	0	0	Positive	2009	<=10%	2	Frozen	0	0	0	1
990	A	1	19.9573	0	0	IVF	7200	NA	16	8	25.1	1	1	4	NA	NA	Cleaving	2PN	117	0	1	0	0	1	0	0	0	0	0	0	0	0	0	0	0	0	0	0	0	0	Positive	2009	<=10%	4	Transfered	0	0	0	1
991	A	1	19.9573	0	0	IVF	7200	NA	16	8	25.1	1	1	4	NA	NA	PN Present	2PN	8	1	1	0	0	1	0	0	0	0	0	0	0	0	0	0	0	0	0	0	0	0	Positive	2009	<=10%	4	Frozen	0	0	0	1
992	A	1	19.9573	0	0	IVF	7200	NA	16	8	25.1	1	1	2	D2	NA	PN Present	2PN	10	0	1	0	0	1	0	0	0	0	0	0	0	0	0	0	0	0	0	0	0	0	Positive	2009	<=10%	2	Other	0	0	0	1
993	A	1	19.9573	0	0	IVF	7200	NA	16	8	25.1	1	1	0	NA	NA	NA	0PN	10	0	1	0	0	1	0	0	0	0	0	0	0	0	0	0	0	0	0	0	0	0	Positive	2009	<=10%	0-1	Other	0	0	0	1
994	A	1	19.9573	0	0	IVF	7200	NA	16	8	25.1	1	1	0	NA	NA	NA	Atretisk	10	0	1	0	0	1	0	0	0	0	0	0	0	0	0	0	0	0	0	0	0	0	Positive	2009	<=10%	0-1	Other	0	0	0	1
995	A	1	19.9573	0	0	IVF	7200	NA	16	8	25.1	1	1	4	NA	NA	PN Present	2PN	8	1	1	0	0	1	0	0	0	0	0	0	0	0	0	0	0	0	0	0	0	0	Positive	2009	<=10%	4	Frozen	0	0	0	1
996	A	1	19.9573	0	0	IVF	7200	NA	16	8	25.1	1	1	4	NA	NA	PN Present	2PN	8	1	1	0	0	1	0	0	0	0	0	0	0	0	0	0	0	0	0	0	0	0	Positive	2009	<=10%	4	Frozen	0	0	0	1
997	A	1	19.9573	0	0	IVF	7200	NA	16	8	25.1	1	1	0	NA	NA	NA	0PN	10	0	1	0	0	1	0	0	0	0	0	0	0	0	0	0	0	0	0	0	0	0	Positive	2009	<=10%	0-1	Other	0	0	0	1
998	A	1	19.9573	0	0	IVF	7200	NA	16	8	25.1	1	1	4	NA	NA	PN Fade	2PN	117	0	1	0	0	1	0	0	0	0	0	0	0	0	0	0	0	0	0	0	0	0	Positive	2009	<=10%	4	Transfered	0	0	0	1
999	A	1	19.9573	0	0	IVF	7200	NA	16	8	25.1	1	1	0	NA	NA	NA	0PN	10	0	1	0	0	1	0	0	0	0	0	0	0	0	0	0	0	0	0	0	0	0	Positive	2009	<=10%	0-1	Other	0	0	0	1
1000	A	1	19.9573	0	0	IVF	7200	NA	16	8	25.1	1	1	4	NA	NA	PN Present	2PN	8	1	1	0	0	1	0	0	0	0	0	0	0	0	0	0	0	0	0	0	0	0	Positive	2009	<=10%	4	Frozen	0	0	0	1
1001	A	1	19.9573	0	0	IVF	7200	NA	16	8	25.1	1	1	2	NA	NA	PN Present	2PN	8	1	1	0	0	1	0	0	0	0	0	0	0	0	0	0	0	0	0	0	0	0	Positive	2009	<=10%	2	Frozen	0	0	0	1
1002	A	1	19.9573	0	0	IVF	7200	NA	16	8	25.1	1	1	4	NA	NA	PN Fade	2PN	117	0	1	0	0	1	0	0	0	0	0	0	0	0	0	0	0	0	0	0	0	0	Positive	2009	<=10%	4	Transfered	0	0	0	1
1003	A	1	29.7521	0	10	ICSI	3450	NA	8	0	1034	2	2	2	NA	MII	PN Present	2PN	117	0	1	0	0	0	0	0	1	0	0	0	0	0	0	0	0	0	0	0	0	0	Positive	2009	>10%	2	Transfered	1	0	0	0
1004	A	1	29.7521	0	10	ICSI	3450	NA	8	0	1034	2	2	0	NA	MII	PN Fade	3PN	10	0	1	0	0	0	0	0	1	0	0	0	0	0	0	0	0	0	0	0	0	0	Positive	2009	<=10%	0-1	Other	1	0	0	0
1005	A	1	29.7521	0	10	ICSI	3450	NA	8	0	1034	2	2	0	NA	MII	PN Present	2PN	10	0	1	0	0	0	0	0	1	0	0	0	0	0	0	0	0	0	0	0	0	0	Positive	2009	<=10%	0-1	Other	1	0	0	0
1006	A	1	29.7521	0	10	ICSI	3450	NA	8	0	1034	2	2	4	NA	MII	Cleaved	2PN	117	0	1	0	0	0	0	0	1	0	0	0	0	0	0	0	0	0	0	0	0	0	Positive	2009	>10%	4	Transfered	1	0	0	0
1007	A	1	29.7521	0	10	ICSI	3450	NA	8	0	1034	2	2	0	NA	MII	PN Present	0PN	10	0	1	0	0	0	0	0	1	0	0	0	0	0	0	0	0	0	0	0	0	0	Positive	2009	<=10%	0-1	Other	1	0	0	0
1008	A	1	29.7521	0	10	ICSI	3450	NA	8	0	1034	2	2	0	NA	MII	PN Present	0PN	10	0	1	0	0	0	0	0	1	0	0	0	0	0	0	0	0	0	0	0	0	0	Positive	2009	<=10%	0-1	Other	1	0	0	0
1009	A	1	29.7521	0	10	ICSI	3450	NA	8	0	1034	2	2	0	NA	MII	No PN obs	0PN	10	0	1	0	0	0	0	0	1	0	0	0	0	0	0	0	0	0	0	0	0	0	Positive	2009	<=10%	0-1	Other	1	0	0	0
1010	A	1	29.7521	0	10	ICSI	3450	NA	8	0	1034	2	2	1	NA	MII	No PN obs	0PN	10	0	1	0	0	0	0	0	1	0	0	0	0	0	0	0	0	0	0	0	0	0	Positive	2009	<=10%	0-1	Other	1	0	0	0
1011	A	1	22.8374	0	0	IVF	1050	NA	5	1	116	1	1	0	NA	NA	No PN obs	0PN	10	0	1	0	0	0	0	0	0	0	0	0	0	0	0	0	0	0	0	0	0	0	Positive	2010	<=10%	0-1	Other	0	0	0	0
1012	A	1	22.8374	0	0	IVF	1050	NA	5	1	116	1	1	4	NA	NA	Cleaved	2PN	117	0	1	0	0	0	0	0	0	0	0	0	0	0	0	0	0	0	0	0	0	0	Positive	2010	>10%	4	Transfered	0	0	0	0
1013	A	1	22.8374	0	0	IVF	1050	NA	5	1	116	1	1	0	NA	NA	PN Fade	3PN	10	0	1	0	0	0	0	0	0	0	0	0	0	0	0	0	0	0	0	0	0	0	Positive	2010	<=10%	0-1	Other	0	0	0	0
1014	A	1	22.8374	0	0	IVF	1050	NA	5	1	116	1	1	3	D2	NA	PN Fade	2PN	10	0	1	0	0	0	0	0	0	0	0	0	0	0	0	0	0	0	0	0	0	0	Positive	2010	<=10%	3	Other	0	0	0	0
1015	A	1	22.8374	0	0	IVF	1050	NA	5	1	116	1	1	4	NA	NA	PN Fade	2PN	8	1	1	0	0	0	0	0	0	0	0	0	0	0	0	0	0	0	0	0	0	0	Positive	2010	<=10%	4	Frozen	0	0	0	0
1016	A	4	25.9516	0	0	IVF	975	NA	6	1	0	0	0	0	NA	NA	NA	3PN	10	0	1	0	0	0	0	0	0	0	0	0	0	0	0	0	0	0	0	0	0	0	Negative	2010	<=10%	0-1	Other	0	0	0	0
1017	A	4	25.9516	0	0	IVF	975	NA	6	1	0	0	0	2	NA	NA	PN Present	2PN	117	0	1	0	0	0	0	0	0	0	0	0	0	0	0	0	0	0	0	0	0	0	Negative	2010	<=10%	2	Transfered	0	0	0	0
1018	A	4	25.9516	0	0	IVF	975	NA	6	1	0	0	0	0	NA	NA	NA	Atretisk	10	0	1	0	0	0	0	0	0	0	0	0	0	0	0	0	0	0	0	0	0	0	Negative	2010	<=10%	0-1	Other	0	0	0	0
1019	A	4	25.9516	0	0	IVF	975	NA	6	1	0	0	0	0	NA	NA	No PN obs	0PN	10	0	1	0	0	0	0	0	0	0	0	0	0	0	0	0	0	0	0	0	0	0	Negative	2010	<=10%	0-1	Other	0	0	0	0
1020	A	4	25.9516	0	0	IVF	975	NA	6	1	0	0	0	2	NA	NA	PN Present	2PN	8	1	1	0	0	0	0	0	0	0	0	0	0	0	0	0	0	0	0	0	0	0	Negative	2010	<=10%	2	Frozen	0	0	0	0
1021	A	4	25.9516	0	0	IVF	975	NA	6	1	0	0	0	4	NA	NA	PN Present	2PN	117	0	1	0	0	0	0	0	0	0	0	0	0	0	0	0	0	0	0	0	0	0	Negative	2010	<=10%	4	Transfered	0	0	0	0
1022	A	1	24.977	0	0	ICSI	2100	NA	6	3	281	1	1	1	NA	NA	NA	0PN	10	0	1	0	0	0	0	0	1	0	0	0	0	0	0	0	0	1	0	0	0	0	Positive	2008	<=10%	0-1	Other	1	0	0	0
1023	A	1	24.977	0	0	ICSI	2100	NA	6	3	281	1	1	4	NA	NA	NA	2PN	117	0	1	0	0	0	0	0	1	0	0	0	0	0	0	0	0	1	0	0	0	0	Positive	2008	<=10%	4	Transfered	1	0	0	0
1024	A	1	24.977	0	0	ICSI	2100	NA	6	3	281	1	1	4	NA	NA	NA	3PN	10	0	1	0	0	0	0	0	1	0	0	0	0	0	0	0	0	1	0	0	0	0	Positive	2008	>10%	4	Other	1	0	0	0
1025	A	1	24.977	0	0	ICSI	2100	NA	6	3	281	1	1	5	NA	NA	Cleaved	2PN	8	1	1	0	0	0	0	0	1	0	0	0	0	0	0	0	0	1	0	0	0	0	Positive	2008	>10%	>4	Frozen	1	0	0	0
1026	A	1	24.977	0	0	ICSI	2100	NA	6	3	281	1	1	5	NA	NA	Cleaved	2PN	8	1	1	0	0	0	0	0	1	0	0	0	0	0	0	0	0	1	0	0	0	0	Positive	2008	<=10%	>4	Frozen	1	0	0	0
1027	A	1	24.977	0	0	ICSI	2100	NA	6	3	281	1	1	2	NA	NA	NA	2PN	8	1	1	0	0	0	0	0	1	0	0	0	0	0	0	0	0	1	0	0	0	0	Positive	2008	<=10%	2	Frozen	1	0	0	0
1028	A	1	26.0375	10	2	ICSI	1950	NA	5	0	578	1	1	2	NA	MII	No PN obs	0PN	10	0	1	0	0	0	0	0	1	0	0	0	0	0	0	0	0	0	0	0	0	0	Positive	2009	<=10%	2	Other	1	0	0	0
1029	A	1	26.0375	10	2	ICSI	1950	NA	5	0	578	1	1	1	NA	MII	No PN obs	0PN	10	0	1	0	0	0	0	0	1	0	0	0	0	0	0	0	0	0	0	0	0	0	Positive	2009	<=10%	0-1	Other	1	0	0	0
1030	A	1	26.0375	10	2	ICSI	1950	NA	5	0	578	1	1	1	NA	MII	No PN obs	0PN	10	0	1	0	0	0	0	0	1	0	0	0	0	0	0	0	0	0	0	0	0	0	Positive	2009	<=10%	0-1	Other	1	0	0	0
1031	A	1	26.0375	10	2	ICSI	1950	NA	5	0	578	1	1	1	NA	MII	No PN obs	0PN	10	0	1	0	0	0	0	0	1	0	0	0	0	0	0	0	0	0	0	0	0	0	Positive	2009	<=10%	0-1	Other	1	0	0	0
1032	A	1	26.0375	10	2	ICSI	1950	NA	5	0	578	1	1	4	NA	MII	Cleaved	2PN	117	0	1	0	0	0	0	0	1	0	0	0	0	0	0	0	0	0	0	0	0	0	Positive	2009	<=10%	4	Transfered	1	0	0	0
1033	A	1	24.841	0	1	IVF	2287.5	NA	10	6	0	0	0	4	NA	NA	Cleaved	2PN	8	1	1	0	0	1	0	0	0	0	0	0	0	0	0	0	0	0	0	0	0	0	Negative	2010	<=10%	4	Frozen	0	0	0	1
1034	A	1	24.841	0	1	IVF	2287.5	NA	10	6	0	0	0	1	NA	NA	PN Present	2PN	10	0	1	0	0	1	0	0	0	0	0	0	0	0	0	0	0	0	0	0	0	0	Negative	2010	<=10%	0-1	Other	0	0	0	1
1035	A	1	24.841	0	1	IVF	2287.5	NA	10	6	0	0	0	4	NA	NA	Cleaved	2PN	8	1	1	0	0	1	0	0	0	0	0	0	0	0	0	0	0	0	0	0	0	0	Negative	2010	>10%	4	Frozen	0	0	0	1
1036	A	1	24.841	0	1	IVF	2287.5	NA	10	6	0	0	0	4	NA	NA	Cleaved	2PN	117	0	1	0	0	1	0	0	0	0	0	0	0	0	0	0	0	0	0	0	0	0	Negative	2010	<=10%	4	Transfered	0	0	0	1
1037	A	1	24.841	0	1	IVF	2287.5	NA	10	6	0	0	0	0	NA	NA	Cleaved	2PN	10	0	1	0	0	1	0	0	0	0	0	0	0	0	0	0	0	0	0	0	0	0	Negative	2010	<=10%	0-1	Other	0	0	0	1
1038	A	1	24.841	0	1	IVF	2287.5	NA	10	6	0	0	0	4	NA	NA	PN Fade	2PN	8	1	1	0	0	1	0	0	0	0	0	0	0	0	0	0	0	0	0	0	0	0	Negative	2010	<=10%	4	Frozen	0	0	0	1
1039	A	1	24.841	0	1	IVF	2287.5	NA	10	6	0	0	0	3	NA	NA	PN Fade	2PN	8	1	1	0	0	1	0	0	0	0	0	0	0	0	0	0	0	0	0	0	0	0	Negative	2010	>10%	3	Frozen	0	0	0	1
1040	A	1	24.841	0	1	IVF	2287.5	NA	10	6	0	0	0	2	NA	NA	PN Present	2PN	8	1	1	0	0	1	0	0	0	0	0	0	0	0	0	0	0	0	0	0	0	0	Negative	2010	<=10%	2	Frozen	0	0	0	1
1041	A	1	24.841	0	1	IVF	2287.5	NA	10	6	0	0	0	4	NA	NA	Cleaved	2PN	8	1	1	0	0	1	0	0	0	0	0	0	0	0	0	0	0	0	0	0	0	0	Negative	2010	<=10%	4	Frozen	0	0	0	1
1042	A	1	24.841	0	1	IVF	2287.5	NA	10	6	0	0	0	0	NA	NA	No PN obs	0PN	10	0	1	0	0	1	0	0	0	0	0	0	0	0	0	0	0	0	0	0	0	0	Negative	2010	<=10%	0-1	Other	0	0	0	1
1043	A	1	22.0386	0	0	IVF	937.5	NA	15	7	0	0	0	0	NA	NA	PN Fade	2PN	117	1	1	0	0	0	0	0	0	0	0	0	0	0	0	0	0	0	0	0	0	0	Negative	2009	<=10%	0-1	Transfered	0	0	0	0
1044	A	1	22.0386	0	0	IVF	937.5	NA	15	7	0	0	0	0	NA	NA	Cleaved	2PN	10	1	1	0	0	0	0	0	0	0	0	0	0	0	0	0	0	0	0	0	0	0	Negative	2009	<=10%	0-1	Other	0	0	0	0
1045	A	1	22.0386	0	0	IVF	937.5	NA	15	7	0	0	0	0	NA	NA	Cleaved	2PN	117	1	1	0	0	0	0	0	0	0	0	0	0	0	0	0	0	0	0	0	0	0	Negative	2009	<=10%	0-1	Transfered	0	0	0	0
1046	A	1	22.0386	0	0	IVF	937.5	NA	15	7	0	0	0	0	NA	NA	Cleaved	2PN	117	1	1	0	0	0	0	0	0	0	0	0	0	0	0	0	0	0	0	0	0	0	Negative	2009	<=10%	0-1	Transfered	0	0	0	0
1047	A	1	22.0386	0	0	IVF	937.5	NA	15	7	0	0	0	0	NA	NA	Cleaved	2PN	117	0	1	0	0	0	0	0	0	0	0	0	0	0	0	0	0	0	0	0	0	0	Negative	2009	<=10%	0-1	Transfered	0	0	0	0
1048	A	1	22.0386	0	0	IVF	937.5	NA	15	7	0	0	0	0	NA	NA	No PN obs	0PN	10	0	1	0	0	0	0	0	0	0	0	0	0	0	0	0	0	0	0	0	0	0	Negative	2009	<=10%	0-1	Other	0	0	0	0
1049	A	1	22.0386	0	0	IVF	937.5	NA	15	7	0	0	0	0	NA	NA	Cleaved	2PN	10	0	1	0	0	0	0	0	0	0	0	0	0	0	0	0	0	0	0	0	0	0	Negative	2009	<=10%	0-1	Other	0	0	0	0
1050	A	1	22.0386	0	0	IVF	937.5	NA	15	7	0	0	0	0	NA	NA	Cleaved	2PN	10	0	1	0	0	0	0	0	0	0	0	0	0	0	0	0	0	0	0	0	0	0	Negative	2009	<=10%	0-1	Other	0	0	0	0
1051	A	1	22.0386	0	0	IVF	937.5	NA	15	7	0	0	0	0	NA	NA	Cleaved	0PN	10	0	1	0	0	0	0	0	0	0	0	0	0	0	0	0	0	0	0	0	0	0	Negative	2009	<=10%	0-1	Other	0	0	0	0
1052	A	1	22.0386	0	0	IVF	937.5	NA	15	7	0	0	0	0	NA	NA	Cleaved	2PN	117	1	1	0	0	0	0	0	0	0	0	0	0	0	0	0	0	0	0	0	0	0	Negative	2009	<=10%	0-1	Transfered	0	0	0	0
1053	A	1	22.0386	0	0	IVF	937.5	NA	15	7	0	0	0	0	NA	NA	Cleaved	2PN	117	1	1	0	0	0	0	0	0	0	0	0	0	0	0	0	0	0	0	0	0	0	Negative	2009	<=10%	0-1	Transfered	0	0	0	0
1054	A	1	22.0386	0	0	IVF	937.5	NA	15	7	0	0	0	0	NA	NA	No PN obs	0PN	10	0	1	0	0	0	0	0	0	0	0	0	0	0	0	0	0	0	0	0	0	0	Negative	2009	<=10%	0-1	Other	0	0	0	0
1055	A	1	22.0386	0	0	IVF	937.5	NA	15	7	0	0	0	0	NA	NA	Cleaved	2PN	10	0	1	0	0	0	0	0	0	0	0	0	0	0	0	0	0	0	0	0	0	0	Negative	2009	<=10%	0-1	Other	0	0	0	0
1056	A	1	22.0386	0	0	IVF	937.5	NA	15	7	0	0	0	0	NA	NA	Cleaved	2PN	117	1	1	0	0	0	0	0	0	0	0	0	0	0	0	0	0	0	0	0	0	0	Negative	2009	<=10%	0-1	Transfered	0	0	0	0
1057	A	1	22.0386	0	0	IVF	937.5	NA	15	7	0	0	0	0	NA	NA	Cleaved	3PN	23	0	1	0	0	0	0	0	0	0	0	0	0	0	0	0	0	0	0	0	0	0	Negative	2009	<=10%	0-1	Other	0	0	0	0
1058	A	2	30.8365	0	1	ICSI	1475	NA	8	0	0	0	0	0	NA	MII	No PN obs	0PN	10	0	1	0	0	0	0	0	0	0	0	0	0	0	0	0	0	1	0	0	0	0	Negative	2010	<=10%	0-1	Other	1	0	0	0
1059	A	2	30.8365	0	1	ICSI	1475	NA	8	0	0	0	0	2	D2	MII	PN Present	2PN	10	0	1	0	0	0	0	0	0	0	0	0	0	0	0	0	0	1	0	0	0	0	Negative	2010	<=10%	2	Other	1	0	0	0
1060	A	2	30.8365	0	1	ICSI	1475	NA	8	0	0	0	0	0	NA	MII	No PN obs	0PN	10	0	1	0	0	0	0	0	0	0	0	0	0	0	0	0	0	1	0	0	0	0	Negative	2010	<=10%	0-1	Other	1	0	0	0
1061	A	2	30.8365	0	1	ICSI	1475	NA	8	0	0	0	0	0	NA	MII	No PN obs	0PN	10	0	1	0	0	0	0	0	0	0	0	0	0	0	0	0	0	1	0	0	0	0	Negative	2010	<=10%	0-1	Other	1	0	0	0
1062	A	2	30.8365	0	1	ICSI	1475	NA	8	0	0	0	0	0	NA	MI	NA	NA	10	0	1	0	0	0	0	0	0	0	0	0	0	0	0	0	0	1	0	0	0	0	Negative	2010	<=10%	0-1	Other	1	0	0	0
1063	A	2	30.8365	0	1	ICSI	1475	NA	8	0	0	0	0	4	NA	MII	PN Present	2PN	117	0	1	0	0	0	0	0	0	0	0	0	0	0	0	0	0	1	0	0	0	0	Negative	2010	>10%	4	Transfered	1	0	0	0
1064	A	2	30.8365	0	1	ICSI	1475	NA	8	0	0	0	0	0	NA	MI	NA	NA	10	0	1	0	0	0	0	0	0	0	0	0	0	0	0	0	0	1	0	0	0	0	Negative	2010	<=10%	0-1	Other	1	0	0	0
1065	A	2	30.8365	0	1	ICSI	1475	NA	8	0	0	0	0	0	NA	MII	No PN obs	0PN	10	0	1	0	0	0	0	0	0	0	0	0	0	0	0	0	0	1	0	0	0	0	Negative	2010	<=10%	0-1	Other	1	0	0	0
1066	A	3	30.8365	0	1	ICSI	1308.26	NA	2	0	0	1	1	4	NA	MII	Cleaved	2PN	117	0	1	0	0	0	0	0	0	0	0	0	0	0	0	0	0	1	0	0	0	0	Negative	2010	<=10%	4	Transfered	1	0	0	0
1067	A	3	30.8365	0	1	ICSI	1308.26	NA	2	0	0	1	1	3	NA	MII	PN Present	2PN	117	0	1	0	0	0	0	0	0	0	0	0	0	0	0	0	0	1	0	0	0	0	Negative	2010	<=10%	3	Transfered	1	0	0	0
1068	A	1	20.8325	0	5	IVF	NA	3225	5	0	0	0	0	3	NA	NA	PN Present	2PN	117	0	1	0	0	0	0	0	1	0	0	0	0	0	0	0	0	1	0	0	0	0	Negative	2010	>10%	3	Transfered	1	0	0	0
1069	A	1	20.8325	0	5	IVF	NA	3225	5	0	0	0	0	0	NA	NA	PN Present	2PN	10	0	1	0	0	0	0	0	1	0	0	0	0	0	0	0	0	1	0	0	0	0	Negative	2010	<=10%	0-1	Other	1	0	0	0
1070	A	1	20.8325	0	5	IVF	NA	3225	5	0	0	0	0	0	NA	NA	PN Fade	2PN	10	0	1	0	0	0	0	0	1	0	0	0	0	0	0	0	0	1	0	0	0	0	Negative	2010	<=10%	0-1	Other	1	0	0	0
1071	A	1	20.8325	0	5	IVF	NA	3225	5	0	0	0	0	0	NA	NA	NA	NA	10	0	1	0	0	0	0	0	1	0	0	0	0	0	0	0	0	1	0	0	0	0	Negative	2010	<=10%	0-1	Other	1	0	0	0
1072	A	1	20.8325	0	5	IVF	NA	3225	5	0	0	0	0	4	NA	NA	PN Present	1PN	117	0	1	0	0	0	0	0	1	0	0	0	0	0	0	0	0	1	0	0	0	0	Negative	2010	>10%	4	Transfered	1	0	0	0
1073	A	4	24.8889	0	0	IVF	2287.5	NA	8	0	0	0	0	0	NA	NA	NA	0PN	10	0	1	0	0	0	0	0	0	0	0	0	0	0	0	0	0	0	0	0	0	0	Negative	2010	<=10%	0-1	Other	0	0	0	0
1074	A	4	24.8889	0	0	IVF	2287.5	NA	8	0	0	0	0	0	NA	NA	NA	0PN	10	0	1	0	0	0	0	0	0	0	0	0	0	0	0	0	0	0	0	0	0	0	Negative	2010	<=10%	0-1	Other	0	0	0	0
1075	A	4	24.8889	0	0	IVF	2287.5	NA	8	0	0	0	0	0	NA	NA	NA	Skal	10	0	1	0	0	0	0	0	0	0	0	0	0	0	0	0	0	0	0	0	0	0	Negative	2010	<=10%	0-1	Other	0	0	0	0
1076	A	4	24.8889	0	0	IVF	2287.5	NA	8	0	0	0	0	4	NA	NA	PN Fade	2PN	117	0	1	0	0	0	0	0	0	0	0	0	0	0	0	0	0	0	0	0	0	0	Negative	2010	<=10%	4	Transfered	0	0	0	0
1077	A	4	24.8889	0	0	IVF	2287.5	NA	8	0	0	0	0	0	NA	NA	NA	0PN	10	0	1	0	0	0	0	0	0	0	0	0	0	0	0	0	0	0	0	0	0	0	Negative	2010	<=10%	0-1	Other	0	0	0	0
1078	A	4	24.8889	0	0	IVF	2287.5	NA	8	0	0	0	0	0	NA	NA	NA	0PN	10	0	1	0	0	0	0	0	0	0	0	0	0	0	0	0	0	0	0	0	0	0	Negative	2010	<=10%	0-1	Other	0	0	0	0
1079	A	4	24.8889	0	0	IVF	2287.5	NA	8	0	0	0	0	0	NA	NA	NA	0PN	10	0	1	0	0	0	0	0	0	0	0	0	0	0	0	0	0	0	0	0	0	0	Negative	2010	<=10%	0-1	Other	0	0	0	0
1080	A	4	24.8889	0	0	IVF	2287.5	NA	8	0	0	0	0	0	NA	NA	NA	0PN	10	0	1	0	0	0	0	0	0	0	0	0	0	0	0	0	0	0	0	0	0	0	Negative	2010	<=10%	0-1	Other	0	0	0	0
1081	A	1	19.0311	0	0	IVF	1050	NA	13	0	15000	1	1	1	NA	NA	PN Present	2PN	10	0	1	0	0	0	0	0	1	0	0	0	0	0	0	0	0	0	0	0	0	0	Positive	2009	>10%	0-1	Other	1	0	0	0
1082	A	1	19.0311	0	0	IVF	1050	NA	13	0	15000	1	1	0	NA	NA	NA	0PN	10	0	1	0	0	0	0	0	1	0	0	0	0	0	0	0	0	0	0	0	0	0	Positive	2009	<=10%	0-1	Other	1	0	0	0
1083	A	1	19.0311	0	0	IVF	1050	NA	13	0	15000	1	1	2	NA	NA	PN Present	2PN	10	0	1	0	0	0	0	0	1	0	0	0	0	0	0	0	0	0	0	0	0	0	Positive	2009	>10%	2	Other	1	0	0	0
1084	A	1	19.0311	0	0	IVF	1050	NA	13	0	15000	1	1	2	D2	NA	PN Present	2PN	10	0	1	0	0	0	0	0	1	0	0	0	0	0	0	0	0	0	0	0	0	0	Positive	2009	>10%	2	Other	1	0	0	0
1085	A	1	19.0311	0	0	IVF	1050	NA	13	0	15000	1	1	6	NA	NA	PN Present	2PN	10	0	1	0	0	0	0	0	1	0	0	0	0	0	0	0	0	0	0	0	0	0	Positive	2009	>10%	>4	Other	1	0	0	0
1086	A	1	19.0311	0	0	IVF	1050	NA	13	0	15000	1	1	0	NA	NA	NA	1PN	10	0	1	0	0	0	0	0	1	0	0	0	0	0	0	0	0	0	0	0	0	0	Positive	2009	<=10%	0-1	Other	1	0	0	0
1087	A	1	19.0311	0	0	IVF	1050	NA	13	0	15000	1	1	1	NA	NA	PN Present	2PN	10	0	1	0	0	0	0	0	1	0	0	0	0	0	0	0	0	0	0	0	0	0	Positive	2009	<=10%	0-1	Other	1	0	0	0
1088	A	1	19.0311	0	0	IVF	1050	NA	13	0	15000	1	1	1	NA	NA	PN Present	2PN	10	0	1	0	0	0	0	0	1	0	0	0	0	0	0	0	0	0	0	0	0	0	Positive	2009	<=10%	0-1	Other	1	0	0	0
1089	A	1	19.0311	0	0	IVF	1050	NA	13	0	15000	1	1	2	NA	NA	PN Present	2PN	10	0	1	0	0	0	0	0	1	0	0	0	0	0	0	0	0	0	0	0	0	0	Positive	2009	>10%	2	Other	1	0	0	0
1090	A	1	19.0311	0	0	IVF	1050	NA	13	0	15000	1	1	1	NA	NA	PN Present	2PN	10	0	1	0	0	0	0	0	1	0	0	0	0	0	0	0	0	0	0	0	0	0	Positive	2009	>10%	0-1	Other	1	0	0	0
1091	A	1	19.0311	0	0	IVF	1050	NA	13	0	15000	1	1	2	NA	NA	PN Present	2PN	117	0	1	0	0	0	0	0	1	0	0	0	0	0	0	0	0	0	0	0	0	0	Positive	2009	<=10%	2	Transfered	1	0	0	0
1092	A	1	19.0311	0	0	IVF	1050	NA	13	0	15000	1	1	0	NA	NA	NA	3PN	10	0	1	0	0	0	0	0	1	0	0	0	0	0	0	0	0	0	0	0	0	0	Positive	2009	<=10%	0-1	Other	1	0	0	0
1093	A	1	19.0311	0	0	IVF	1050	NA	13	0	15000	1	1	0	NA	NA	NA	0PN	10	0	1	0	0	0	0	0	1	0	0	0	0	0	0	0	0	0	0	0	0	0	Positive	2009	<=10%	0-1	Other	1	0	0	0
1094	A	2	22.7583	0	2	IVF	7650	NA	4	0	0	0	0	0	NA	NA	No PN obs	0PN	10	0	1	0	0	0	0	0	0	0	0	0	0	0	0	0	0	0	0	0	0	0	Negative	2010	<=10%	0-1	Other	0	0	0	0
1095	A	2	22.7583	0	2	IVF	7650	NA	4	0	0	0	0	5	NA	NA	PN Present	2PN	117	0	1	0	0	0	0	0	0	0	0	0	0	0	0	0	0	0	0	0	0	0	Negative	2010	>10%	>4	Transfered	0	0	0	0
1096	A	2	22.7583	0	2	IVF	7650	NA	4	0	0	0	0	0	NA	NA	No PN obs	0PN	10	0	1	0	0	0	0	0	0	0	0	0	0	0	0	0	0	0	0	0	0	0	Negative	2010	<=10%	0-1	Other	0	0	0	0
1097	A	2	22.7583	0	2	IVF	7650	NA	4	0	0	0	0	0	NA	NA	NA	Skal	10	0	1	0	0	0	0	0	0	0	0	0	0	0	0	0	0	0	0	0	0	0	Negative	2010	<=10%	0-1	Other	0	0	0	0
1098	A	3	21.3578	0	1	IVF	NA	2325	5	0	0	0	0	0	NA	NA	PN Present	3PN	10	0	1	0	0	0	0	0	0	0	0	0	0	0	0	0	0	0	0	0	0	0	Negative	2010	<=10%	0-1	Other	0	0	0	0
1099	A	3	21.3578	0	1	IVF	NA	2325	5	0	0	0	0	2	NA	NA	PN Fade	2PN	10	0	1	0	0	0	0	0	0	0	0	0	0	0	0	0	0	0	0	0	0	0	Negative	2010	>10%	2	Other	0	0	0	0
1100	A	3	21.3578	0	1	IVF	NA	2325	5	0	0	0	0	4	NA	NA	Cleaving	2PN	117	0	1	0	0	0	0	0	0	0	0	0	0	0	0	0	0	0	0	0	0	0	Negative	2010	>10%	4	Transfered	0	0	0	0
1101	A	3	21.3578	0	1	IVF	NA	2325	5	0	0	0	0	0	NA	NA	NA	Skal	10	0	1	0	0	0	0	0	0	0	0	0	0	0	0	0	0	0	0	0	0	0	Negative	2010	<=10%	0-1	Other	0	0	0	0
1102	A	3	21.3578	0	1	IVF	NA	2325	5	0	0	0	0	0	NA	NA	No PN obs	0PN	10	0	1	0	0	0	0	0	0	0	0	0	0	0	0	0	0	0	0	0	0	0	Negative	2010	<=10%	0-1	Other	0	0	0	0
1103	A	1	22.6757	0	0	IVF	2025	NA	13	3	91	1	1	0	NA	NA	Cleaving	0PN	10	0	1	0	0	0	0	0	1	0	0	0	0	0	0	0	0	0	0	0	0	0	Positive	2009	<=10%	0-1	Other	1	0	0	0
1104	A	1	22.6757	0	0	IVF	2025	NA	13	3	91	1	1	4	NA	NA	PN Fade	2PN	8	1	1	0	0	0	0	0	1	0	0	0	0	0	0	0	0	0	0	0	0	0	Positive	2009	>10%	4	Frozen	1	0	0	0
1105	A	1	22.6757	0	0	IVF	2025	NA	13	3	91	1	1	4	NA	NA	Cleaved	2PN	117	0	1	0	0	0	0	0	1	0	0	0	0	0	0	0	0	0	0	0	0	0	Positive	2009	<=10%	4	Transfered	1	0	0	0
1106	A	1	22.6757	0	0	IVF	2025	NA	13	3	91	1	1	0	NA	NA	Cleaved	2PN	10	0	1	0	0	0	0	0	1	0	0	0	0	0	0	0	0	0	0	0	0	0	Positive	2009	<=10%	0-1	Other	1	0	0	0
1107	A	1	22.6757	0	0	IVF	2025	NA	13	3	91	1	1	2	NA	NA	PN Present	2PN	10	0	1	0	0	0	0	0	1	0	0	0	0	0	0	0	0	0	0	0	0	0	Positive	2009	>10%	2	Other	1	0	0	0
1108	A	1	22.6757	0	0	IVF	2025	NA	13	3	91	1	1	0	NA	NA	PN Fade	2PN	10	0	1	0	0	0	0	0	1	0	0	0	0	0	0	0	0	0	0	0	0	0	Positive	2009	<=10%	0-1	Other	1	0	0	0
1109	A	1	22.6757	0	0	IVF	2025	NA	13	3	91	1	1	0	NA	NA	No PN obs	0PN	10	0	1	0	0	0	0	0	1	0	0	0	0	0	0	0	0	0	0	0	0	0	Positive	2009	<=10%	0-1	Other	1	0	0	0
1110	A	1	22.6757	0	0	IVF	2025	NA	13	3	91	1	1	1	NA	NA	No PN obs	0PN	10	0	1	0	0	0	0	0	1	0	0	0	0	0	0	0	0	0	0	0	0	0	Positive	2009	<=10%	0-1	Other	1	0	0	0
1111	A	1	22.6757	0	0	IVF	2025	NA	13	3	91	1	1	5	NA	NA	Cleaved	2PN	117	0	1	0	0	0	0	0	1	0	0	0	0	0	0	0	0	0	0	0	0	0	Positive	2009	>10%	>4	Transfered	1	0	0	0
1112	A	1	22.6757	0	0	IVF	2025	NA	13	3	91	1	1	4	NA	NA	Cleaving	2PN	8	1	1	0	0	0	0	0	1	0	0	0	0	0	0	0	0	0	0	0	0	0	Positive	2009	<=10%	4	Frozen	1	0	0	0
1113	A	1	22.6757	0	0	IVF	2025	NA	13	3	91	1	1	5	NA	NA	Cleaving	0PN	117	0	1	0	0	0	0	0	1	0	0	0	0	0	0	0	0	0	0	0	0	0	Positive	2009	>10%	>4	Transfered	1	0	0	0
1114	A	1	22.6757	0	0	IVF	2025	NA	13	3	91	1	1	0	NA	NA	NA	NA	10	0	1	0	0	0	0	0	1	0	0	0	0	0	0	0	0	0	0	0	0	0	Positive	2009	<=10%	0-1	Other	1	0	0	0
1115	A	1	22.6757	0	0	IVF	2025	NA	13	3	91	1	1	4	NA	NA	Cleaving	2PN	8	1	1	0	0	0	0	0	1	0	0	0	0	0	0	0	0	0	0	0	0	0	Positive	2009	>10%	4	Frozen	1	0	0	0
1116	A	2	27.4077	0	0	ICSI	1200	NA	4	0	0	0	0	0	NA	MII	Cleaved	2PN	117	0	1	0	0	0	0	0	0	0	0	0	0	0	0	0	0	1	0	0	0	0	Negative	2010	<=10%	0-1	Transfered	1	0	0	0
1117	A	2	27.4077	0	0	ICSI	1200	NA	4	0	0	0	0	0	NA	MII	PN Present	NA	10	0	1	0	0	0	0	0	0	0	0	0	0	0	0	0	0	1	0	0	0	0	Negative	2010	<=10%	0-1	Other	1	0	0	0
1118	A	2	27.4077	0	0	ICSI	1200	NA	4	0	0	0	0	0	NA	MII	No PN obs	0PN	10	0	1	0	0	0	0	0	0	0	0	0	0	0	0	0	0	1	0	0	0	0	Negative	2010	<=10%	0-1	Other	1	0	0	0
1119	A	2	27.4077	0	0	ICSI	1200	NA	4	0	0	0	0	0	NA	MII	No PN obs	0PN	10	0	1	0	0	0	0	0	0	0	0	0	0	0	0	0	0	1	0	0	0	0	Negative	2010	<=10%	0-1	Other	1	0	0	0
1120	A	3	27.4077	0	0	ICSI	1350	NA	1	0	0	0	0	4	NA	MII	Cleaved	2PN	117	0	1	0	0	0	0	0	0	0	0	0	0	0	0	0	0	1	0	0	0	0	Negative	2010	>10%	4	Transfered	1	0	0	0
1121	A	1	20.8611	0	1	ICSI	1425	NA	11	0	189	0	0	1	NA	NA	NA	0PN	10	0	1	0	0	0	0	0	1	0	0	0	0	0	0	0	0	1	0	0	0	0	Positive	2008	<=10%	0-1	Other	1	0	0	0
1122	A	1	20.8611	0	1	ICSI	1425	NA	11	0	189	0	0	1	NA	NA	NA	0PN	10	0	1	0	0	0	0	0	1	0	0	0	0	0	0	0	0	1	0	0	0	0	Positive	2008	<=10%	0-1	Other	1	0	0	0
1123	A	1	20.8611	0	1	ICSI	1425	NA	11	0	189	0	0	5	NA	MII	Cleaved	2PN	10	0	1	0	0	0	0	0	1	0	0	0	0	0	0	0	0	1	0	0	0	0	Positive	2008	>10%	>4	Other	1	0	0	0
1124	A	1	20.8611	0	1	ICSI	1425	NA	11	0	189	0	0	4	NA	NA	NA	2PN	10	0	1	0	0	0	0	0	1	0	0	0	0	0	0	0	0	1	0	0	0	0	Positive	2008	>10%	4	Other	1	0	0	0
1125	A	1	20.8611	0	1	ICSI	1425	NA	11	0	189	0	0	2	NA	MII	NA	2PN	10	0	1	0	0	0	0	0	1	0	0	0	0	0	0	0	0	1	0	0	0	0	Positive	2008	>10%	2	Other	1	0	0	0
1126	A	1	20.8611	0	1	ICSI	1425	NA	11	0	189	0	0	2	NA	MII	NA	2PN	10	0	1	0	0	0	0	0	1	0	0	0	0	0	0	0	0	1	0	0	0	0	Positive	2008	>10%	2	Other	1	0	0	0
1127	A	1	20.8611	0	1	ICSI	1425	NA	11	0	189	0	0	4	NA	MII	Cleaved	2PN	117	0	1	0	0	0	0	0	1	0	0	0	0	0	0	0	0	1	0	0	0	0	Positive	2008	>10%	4	Transfered	1	0	0	0
1128	A	1	20.8611	0	1	ICSI	1425	NA	11	0	189	0	0	2	NA	MII	NA	1PN	10	0	1	0	0	0	0	0	1	0	0	0	0	0	0	0	0	1	0	0	0	0	Positive	2008	>10%	2	Other	1	0	0	0
1129	A	1	20.8611	0	1	ICSI	1425	NA	11	0	189	0	0	2	NA	NA	NA	2PN	10	0	1	0	0	0	0	0	1	0	0	0	0	0	0	0	0	1	0	0	0	0	Positive	2008	<=10%	2	Other	1	0	0	0
1130	A	1	20.8611	0	1	ICSI	1425	NA	11	0	189	0	0	1	NA	NA	NA	0PN	10	0	1	0	0	0	0	0	1	0	0	0	0	0	0	0	0	1	0	0	0	0	Positive	2008	<=10%	0-1	Other	1	0	0	0
1131	A	1	20.8611	0	1	ICSI	1425	NA	11	0	189	0	0	1	NA	NA	NA	0PN	10	0	1	0	0	0	0	0	1	0	0	0	0	0	0	0	0	1	0	0	0	0	Positive	2008	<=10%	0-1	Other	1	0	0	0
1132	A	2	21.2031	0	1	ICSI	1500	NA	14	4	110	1	1	0	NA	GV	NA	NA	10	0	1	0	0	0	0	0	1	0	0	0	0	0	0	0	0	1	0	0	0	0	Positive	2008	<=10%	0-1	Other	1	0	0	0
1133	A	2	21.2031	0	1	ICSI	1500	NA	14	4	110	1	1	4	NA	MII	NA	2PN	8	1	1	0	0	0	0	0	1	0	0	0	0	0	0	0	0	1	0	0	0	0	Positive	2008	>10%	4	Frozen	1	0	0	0
1134	A	2	21.2031	0	1	ICSI	1500	NA	14	4	110	1	1	1	NA	MII	NA	0PN	10	0	1	0	0	0	0	0	1	0	0	0	0	0	0	0	0	1	0	0	0	0	Positive	2008	<=10%	0-1	Other	1	0	0	0
1135	A	2	21.2031	0	1	ICSI	1500	NA	14	4	110	1	1	1	NA	MII	NA	0PN	10	0	1	0	0	0	0	0	1	0	0	0	0	0	0	0	0	1	0	0	0	0	Positive	2008	<=10%	0-1	Other	1	0	0	0
1136	A	2	21.2031	0	1	ICSI	1500	NA	14	4	110	1	1	1	NA	MII	NA	0PN	10	0	1	0	0	0	0	0	1	0	0	0	0	0	0	0	0	1	0	0	0	0	Positive	2008	<=10%	0-1	Other	1	0	0	0
1137	A	2	21.2031	0	1	ICSI	1500	NA	14	4	110	1	1	4	NA	MII	NA	2PN	8	1	1	0	0	0	0	0	1	0	0	0	0	0	0	0	0	1	0	0	0	0	Positive	2008	<=10%	4	Frozen	1	0	0	0
1138	A	2	21.2031	0	1	ICSI	1500	NA	14	4	110	1	1	4	NA	MII	Cleaved	2PN	117	0	1	0	0	0	0	0	1	0	0	0	0	0	0	0	0	1	0	0	0	0	Positive	2008	<=10%	4	Transfered	1	0	0	0
1139	A	2	21.2031	0	1	ICSI	1500	NA	14	4	110	1	1	1	NA	MII	NA	Atretisk	10	0	1	0	0	0	0	0	1	0	0	0	0	0	0	0	0	1	0	0	0	0	Positive	2008	<=10%	0-1	Other	1	0	0	0
1140	A	2	21.2031	0	1	ICSI	1500	NA	14	4	110	1	1	1	NA	MII	NA	Atretisk	10	0	1	0	0	0	0	0	1	0	0	0	0	0	0	0	0	1	0	0	0	0	Positive	2008	<=10%	0-1	Other	1	0	0	0
1141	A	2	21.2031	0	1	ICSI	1500	NA	14	4	110	1	1	1	NA	MII	NA	0PN	10	0	1	0	0	0	0	0	1	0	0	0	0	0	0	0	0	1	0	0	0	0	Positive	2008	<=10%	0-1	Other	1	0	0	0
1142	A	2	21.2031	0	1	ICSI	1500	NA	14	4	110	1	1	3	NA	MII	NA	2PN	8	1	1	0	0	0	0	0	1	0	0	0	0	0	0	0	0	1	0	0	0	0	Positive	2008	>10%	3	Frozen	1	0	0	0
1143	A	2	21.2031	0	1	ICSI	1500	NA	14	4	110	1	1	1	NA	MII	NA	Atretisk	10	0	1	0	0	0	0	0	1	0	0	0	0	0	0	0	0	1	0	0	0	0	Positive	2008	<=10%	0-1	Other	1	0	0	0
1144	A	2	21.2031	0	1	ICSI	1500	NA	14	4	110	1	1	4	NA	MII	NA	2PN	8	1	1	0	0	0	0	0	1	0	0	0	0	0	0	0	0	1	0	0	0	0	Positive	2008	<=10%	4	Frozen	1	0	0	0
1145	A	2	21.2031	0	1	ICSI	1500	NA	14	4	110	1	1	1	NA	MII	NA	Atretisk	10	0	1	0	0	0	0	0	1	0	0	0	0	0	0	0	0	1	0	0	0	0	Positive	2008	<=10%	0-1	Other	1	0	0	0
1146	A	1	18.9388	0	0	IVF	1800	NA	3	2	2.74	0	0	4	NA	NA	PN Fade	2PN	117	1	1	0	0	0	0	0	0	0	0	0	0	0	0	0	0	0	0	0	0	0	Negative	2009	>10%	4	Transfered	0	0	0	0
1147	A	1	18.9388	0	0	IVF	1800	NA	3	2	2.74	0	0	4	NA	NA	Cleaved	2PN	10	1	1	0	0	0	0	0	0	0	0	0	0	0	0	0	0	0	0	0	0	0	Negative	2009	<=10%	4	Other	0	0	0	0
1148	A	1	18.9388	0	0	IVF	1800	NA	3	2	2.74	0	0	4	NA	NA	Cleaved	2PN	117	0	1	0	0	0	0	0	0	0	0	0	0	0	0	0	0	0	0	0	0	0	Negative	2009	<=10%	4	Transfered	0	0	0	0
1149	A	3	19.5918	0	0	IVF	NA	3075	6	2	26	0	0	4	NA	NA	NA	2PN	117	0	1	0	0	0	0	0	0	0	0	0	0	0	0	0	0	0	0	0	0	0	Positive	2010	<=10%	4	Transfered	0	0	0	0
1150	A	3	19.5918	0	0	IVF	NA	3075	6	2	26	0	0	2	D2	NA	NA	2PN	10	0	1	0	0	0	0	0	0	0	0	0	0	0	0	0	0	0	0	0	0	0	Positive	2010	<=10%	2	Other	0	0	0	0
1151	A	3	19.5918	0	0	IVF	NA	3075	6	2	26	0	0	4	NA	NA	NA	2PN	117	0	1	0	0	0	0	0	0	0	0	0	0	0	0	0	0	0	0	0	0	0	Positive	2010	<=10%	4	Transfered	0	0	0	0
1152	A	3	19.5918	0	0	IVF	NA	3075	6	2	26	0	0	3	NA	NA	NA	2PN	117	1	1	0	0	0	0	0	0	0	0	0	0	0	0	0	0	0	0	0	0	0	Positive	2010	<=10%	3	Transfered	0	0	0	0
1153	A	3	19.5918	0	0	IVF	NA	3075	6	2	26	0	0	2	D2	NA	NA	2PN	10	0	1	0	0	0	0	0	0	0	0	0	0	0	0	0	0	0	0	0	0	0	Positive	2010	<=10%	2	Other	0	0	0	0
1154	A	3	19.5918	0	0	IVF	NA	3075	6	2	26	0	0	4	NA	NA	NA	2PN	117	1	1	0	0	0	0	0	0	0	0	0	0	0	0	0	0	0	0	0	0	0	Positive	2010	<=10%	4	Transfered	0	0	0	0
1155	A	5	18.9388	0	0	IVF	NA	2400	6	1	0	0	0	4	NA	NA	PN Present	2PN	117	0	1	0	0	0	0	0	0	0	0	0	0	0	0	0	0	0	0	0	0	0	Negative	2010	>10%	4	Transfered	0	0	0	0
1156	A	5	18.9388	0	0	IVF	NA	2400	6	1	0	0	0	0	NA	NA	Cleaved	2PN	10	0	1	0	0	0	0	0	0	0	0	0	0	0	0	0	0	0	0	0	0	0	Negative	2010	<=10%	0-1	Other	0	0	0	0
1157	A	5	18.9388	0	0	IVF	NA	2400	6	1	0	0	0	0	NA	NA	PN Fade	2PN	10	0	1	0	0	0	0	0	0	0	0	0	0	0	0	0	0	0	0	0	0	0	Negative	2010	<=10%	0-1	Other	0	0	0	0
1158	A	5	18.9388	0	0	IVF	NA	2400	6	1	0	0	0	2	NA	NA	PN Present	2PN	8	1	1	0	0	0	0	0	0	0	0	0	0	0	0	0	0	0	0	0	0	0	Negative	2010	>10%	2	Frozen	0	0	0	0
1159	A	5	18.9388	0	0	IVF	NA	2400	6	1	0	0	0	0	NA	NA	No PN obs	0PN	10	0	1	0	0	0	0	0	0	0	0	0	0	0	0	0	0	0	0	0	0	0	Negative	2010	<=10%	0-1	Other	0	0	0	0
1160	A	5	18.9388	0	0	IVF	NA	2400	6	1	0	0	0	4	NA	NA	Cleaved	2PN	117	0	1	0	0	0	0	0	0	0	0	0	0	0	0	0	0	0	0	0	0	0	Negative	2010	<=10%	4	Transfered	0	0	0	0
1161	A	1	28.3447	0	2	ICSI	2137.5	NA	13	0	0	0	0	0	NA	MII	NA	0PN	10	0	1	0	0	0	0	0	1	0	0	0	0	0	0	0	0	1	0	0	0	0	Negative	2009	<=10%	0-1	Other	1	0	0	0
1162	A	1	28.3447	0	2	ICSI	2137.5	NA	13	0	0	0	0	0	NA	GV	NA	NA	10	0	1	0	0	0	0	0	1	0	0	0	0	0	0	0	0	1	0	0	0	0	Negative	2009	<=10%	0-1	Other	1	0	0	0
1163	A	1	28.3447	0	2	ICSI	2137.5	NA	13	0	0	0	0	0	NA	MI	NA	NA	10	0	1	0	0	0	0	0	1	0	0	0	0	0	0	0	0	1	0	0	0	0	Negative	2009	<=10%	0-1	Other	1	0	0	0
1164	A	1	28.3447	0	2	ICSI	2137.5	NA	13	0	0	0	0	0	NA	MII	PN Present	2PN	10	0	1	0	0	0	0	0	1	0	0	0	0	0	0	0	0	1	0	0	0	0	Negative	2009	<=10%	0-1	Other	1	0	0	0
1165	A	1	28.3447	0	2	ICSI	2137.5	NA	13	0	0	0	0	0	NA	MII	NA	0PN	10	0	1	0	0	0	0	0	1	0	0	0	0	0	0	0	0	1	0	0	0	0	Negative	2009	<=10%	0-1	Other	1	0	0	0
1166	A	1	28.3447	0	2	ICSI	2137.5	NA	13	0	0	0	0	0	NA	MII	NA	0PN	10	0	1	0	0	0	0	0	1	0	0	0	0	0	0	0	0	1	0	0	0	0	Negative	2009	<=10%	0-1	Other	1	0	0	0
1167	A	1	28.3447	0	2	ICSI	2137.5	NA	13	0	0	0	0	0	NA	MII	Cleaved	2PN	10	0	1	0	0	0	0	0	1	0	0	0	0	0	0	0	0	1	0	0	0	0	Negative	2009	<=10%	0-1	Other	1	0	0	0
1168	A	1	28.3447	0	2	ICSI	2137.5	NA	13	0	0	0	0	0	NA	MII	Cleaved	2PN	10	0	1	0	0	0	0	0	1	0	0	0	0	0	0	0	0	1	0	0	0	0	Negative	2009	<=10%	0-1	Other	1	0	0	0
1169	A	1	28.3447	0	2	ICSI	2137.5	NA	13	0	0	0	0	0	NA	GV	NA	NA	10	0	1	0	0	0	0	0	1	0	0	0	0	0	0	0	0	1	0	0	0	0	Negative	2009	<=10%	0-1	Other	1	0	0	0
1170	A	1	28.3447	0	2	ICSI	2137.5	NA	13	0	0	0	0	3	NA	MII	NA	2PN	10	0	1	0	0	0	0	0	1	0	0	0	0	0	0	0	0	1	0	0	0	0	Negative	2009	>10%	3	Other	1	0	0	0
1171	A	1	28.3447	0	2	ICSI	2137.5	NA	13	0	0	0	0	0	NA	MII	PN Present	0PN	10	0	1	0	0	0	0	0	1	0	0	0	0	0	0	0	0	1	0	0	0	0	Negative	2009	<=10%	0-1	Other	1	0	0	0
1172	A	1	28.3447	0	2	ICSI	2137.5	NA	13	0	0	0	0	4	NA	MII	Cleaved	2PN	117	0	1	0	0	0	0	0	1	0	0	0	0	0	0	0	0	1	0	0	0	0	Negative	2009	<=10%	4	Transfered	1	0	0	0
1173	A	1	28.3447	0	2	ICSI	2137.5	NA	13	0	0	0	0	0	NA	MII	NA	0PN	10	0	1	0	0	0	0	0	1	0	0	0	0	0	0	0	0	1	0	0	0	0	Negative	2009	<=10%	0-1	Other	1	0	0	0
1174	A	2	29.0533	0	2	ICSI	1650	NA	16	5	265	1	1	1	NA	MII	No PN obs	0PN	10	0	1	0	0	0	0	0	1	0	0	0	0	0	0	0	0	1	0	0	0	0	Positive	2010	<=10%	0-1	Other	1	0	0	0
1175	A	2	29.0533	0	2	ICSI	1650	NA	16	5	265	1	1	2	NA	MII	PN Fade	2PN	8	1	1	0	0	0	0	0	1	0	0	0	0	0	0	0	0	1	0	0	0	0	Positive	2010	<=10%	2	Frozen	1	0	0	0
1176	A	2	29.0533	0	2	ICSI	1650	NA	16	5	265	1	1	4	NA	MII	Cleaved	2PN	117	0	1	0	0	0	0	0	1	0	0	0	0	0	0	0	0	1	0	0	0	0	Positive	2010	<=10%	4	Transfered	1	0	0	0
1177	A	2	29.0533	0	2	ICSI	1650	NA	16	5	265	1	1	4	NA	MII	PN Fade	2PN	8	1	1	0	0	0	0	0	1	0	0	0	0	0	0	0	0	1	0	0	0	0	Positive	2010	>10%	4	Frozen	1	0	0	0
1178	A	2	29.0533	0	2	ICSI	1650	NA	16	5	265	1	1	0	NA	MI	NA	NA	10	0	1	0	0	0	0	0	1	0	0	0	0	0	0	0	0	1	0	0	0	0	Positive	2010	<=10%	0-1	Other	1	0	0	0
1179	A	2	29.0533	0	2	ICSI	1650	NA	16	5	265	1	1	4	NA	MII	PN Present	2PN	8	1	1	0	0	0	0	0	1	0	0	0	0	0	0	0	0	1	0	0	0	0	Positive	2010	<=10%	4	Frozen	1	0	0	0
1180	A	2	29.0533	0	2	ICSI	1650	NA	16	5	265	1	1	0	NA	MI	NA	NA	10	0	1	0	0	0	0	0	1	0	0	0	0	0	0	0	0	1	0	0	0	0	Positive	2010	<=10%	0-1	Other	1	0	0	0
1181	A	2	29.0533	0	2	ICSI	1650	NA	16	5	265	1	1	3	NA	MII	PN Fade	2PN	10	0	1	0	0	0	0	0	1	0	0	0	0	0	0	0	0	1	0	0	0	0	Positive	2010	>10%	3	Other	1	0	0	0
1182	A	2	29.0533	0	2	ICSI	1650	NA	16	5	265	1	1	1	NA	MII	No PN obs	0PN	10	0	1	0	0	0	0	0	1	0	0	0	0	0	0	0	0	1	0	0	0	0	Positive	2010	<=10%	0-1	Other	1	0	0	0
1183	A	2	29.0533	0	2	ICSI	1650	NA	16	5	265	1	1	3	NA	MII	PN Present	2PN	10	0	1	0	0	0	0	0	1	0	0	0	0	0	0	0	0	1	0	0	0	0	Positive	2010	<=10%	3	Other	1	0	0	0
1184	A	2	29.0533	0	2	ICSI	1650	NA	16	5	265	1	1	0	NA	MI	NA	NA	10	0	1	0	0	0	0	0	1	0	0	0	0	0	0	0	0	1	0	0	0	0	Positive	2010	<=10%	0-1	Other	1	0	0	0
1185	A	2	29.0533	0	2	ICSI	1650	NA	16	5	265	1	1	3	NA	MII	PN Fade	2PN	8	1	1	0	0	0	0	0	1	0	0	0	0	0	0	0	0	1	0	0	0	0	Positive	2010	<=10%	3	Frozen	1	0	0	0
1186	A	2	29.0533	0	2	ICSI	1650	NA	16	5	265	1	1	3	NA	MII	PN Fade	2PN	8	1	1	0	0	0	0	0	1	0	0	0	0	0	0	0	0	1	0	0	0	0	Positive	2010	<=10%	3	Frozen	1	0	0	0
1187	A	2	29.0533	0	2	ICSI	1650	NA	16	5	265	1	1	1	NA	MII	No PN obs	0PN	10	0	1	0	0	0	0	0	1	0	0	0	0	0	0	0	0	1	0	0	0	0	Positive	2010	<=10%	0-1	Other	1	0	0	0
1188	A	2	29.0533	0	2	ICSI	1650	NA	16	5	265	1	1	1	NA	MII	No PN obs	0PN	10	0	1	0	0	0	0	0	1	0	0	0	0	0	0	0	0	1	0	0	0	0	Positive	2010	<=10%	0-1	Other	1	0	0	0
1189	A	2	29.0533	0	2	ICSI	1650	NA	16	5	265	1	1	1	NA	MII	No PN obs	0PN	10	0	1	0	0	0	0	0	1	0	0	0	0	0	0	0	0	1	0	0	0	0	Positive	2010	<=10%	0-1	Other	1	0	0	0
1190	A	4	25.0995	0	0	ICSI	1612.5	NA	7	1	0	0	0	4	NA	MII	Cleaving	2PN	8	1	1	0	0	0	0	0	0	0	0	0	0	0	0	0	0	1	0	0	0	0	Negative	2010	>10%	4	Frozen	1	0	0	0
1191	A	4	25.0995	0	0	ICSI	1612.5	NA	7	1	0	0	0	4	NA	MII	PN Present	2PN	117	0	1	0	0	0	0	0	0	0	0	0	0	0	0	0	0	1	0	0	0	0	Negative	2010	<=10%	4	Transfered	1	0	0	0
1192	A	4	25.0995	0	0	ICSI	1612.5	NA	7	1	0	0	0	0	NA	MI	NA	NA	10	0	1	0	0	0	0	0	0	0	0	0	0	0	0	0	0	1	0	0	0	0	Negative	2010	<=10%	0-1	Other	1	0	0	0
1193	A	4	25.0995	0	0	ICSI	1612.5	NA	7	1	0	0	0	0	NA	MI	NA	NA	10	0	1	0	0	0	0	0	0	0	0	0	0	0	0	0	0	1	0	0	0	0	Negative	2010	<=10%	0-1	Other	1	0	0	0
1194	A	4	25.0995	0	0	ICSI	1612.5	NA	7	1	0	0	0	0	NA	MII	NA	0PN	10	0	1	0	0	0	0	0	0	0	0	0	0	0	0	0	0	1	0	0	0	0	Negative	2010	<=10%	0-1	Other	1	0	0	0
1195	A	4	25.0995	0	0	ICSI	1612.5	NA	7	1	0	0	0	0	NA	MI	NA	NA	10	0	1	0	0	0	0	0	0	0	0	0	0	0	0	0	0	1	0	0	0	0	Negative	2010	<=10%	0-1	Other	1	0	0	0
1196	A	4	25.0995	0	0	ICSI	1612.5	NA	7	1	0	0	0	0	NA	MI	NA	NA	10	0	1	0	0	0	0	0	0	0	0	0	0	0	0	0	0	1	0	0	0	0	Negative	2010	<=10%	0-1	Other	1	0	0	0
1197	A	1	30.4053	0	0	IVF	4275	NA	6	0	0	0	0	0	NA	NA	No PN obs	0PN	10	0	1	0	0	0	0	0	1	0	0	0	0	0	0	0	0	0	0	0	0	0	Negative	2009	<=10%	0-1	Other	1	0	0	0
1198	A	1	30.4053	0	0	IVF	4275	NA	6	0	0	0	0	2	NA	NA	PN Present	2PN	117	0	1	0	0	0	0	0	1	0	0	0	0	0	0	0	0	0	0	0	0	0	Negative	2009	<=10%	2	Transfered	1	0	0	0
1199	A	1	30.4053	0	0	IVF	4275	NA	6	0	0	0	0	3	NA	NA	PN Present	2PN	117	0	1	0	0	0	0	0	1	0	0	0	0	0	0	0	0	0	0	0	0	0	Negative	2009	<=10%	3	Transfered	1	0	0	0
1200	A	1	30.4053	0	0	IVF	4275	NA	6	0	0	0	0	0	NA	NA	PN Present	0PN	10	0	1	0	0	0	0	0	1	0	0	0	0	0	0	0	0	0	0	0	0	0	Negative	2009	<=10%	0-1	Other	1	0	0	0
1201	A	1	30.4053	0	0	IVF	4275	NA	6	0	0	0	0	1	NA	NA	PN Present	2PN	10	0	1	0	0	0	0	0	1	0	0	0	0	0	0	0	0	0	0	0	0	0	Negative	2009	<=10%	0-1	Other	1	0	0	0
1202	A	1	30.4053	0	0	IVF	4275	NA	6	0	0	0	0	0	NA	NA	PN Present	0PN	10	0	1	0	0	0	0	0	1	0	0	0	0	0	0	0	0	0	0	0	0	0	Negative	2009	<=10%	0-1	Other	1	0	0	0
1203	A	3	30.4053	0	0	IVF	3000	NA	7	0	432	0	0	1	NA	NA	No PN obs	0PN	10	0	1	0	0	0	0	0	0	0	0	0	0	0	0	0	0	1	0	0	0	0	Positive	2010	<=10%	0-1	Other	1	0	0	0
1204	A	3	30.4053	0	0	IVF	3000	NA	7	0	432	0	0	1	NA	NA	No PN obs	0PN	10	0	1	0	0	0	0	0	0	0	0	0	0	0	0	0	0	1	0	0	0	0	Positive	2010	<=10%	0-1	Other	1	0	0	0
1205	A	3	30.4053	0	0	IVF	3000	NA	7	0	432	0	0	1	NA	NA	NA	Skal	10	0	1	0	0	0	0	0	0	0	0	0	0	0	0	0	0	1	0	0	0	0	Positive	2010	<=10%	0-1	Other	1	0	0	0
1206	A	3	30.4053	0	0	IVF	3000	NA	7	0	432	0	0	1	NA	NA	No PN obs	0PN	10	0	1	0	0	0	0	0	0	0	0	0	0	0	0	0	0	1	0	0	0	0	Positive	2010	<=10%	0-1	Other	1	0	0	0
1207	A	3	30.4053	0	0	IVF	3000	NA	7	0	432	0	0	1	NA	NA	No PN obs	0PN	10	0	1	0	0	0	0	0	0	0	0	0	0	0	0	0	0	1	0	0	0	0	Positive	2010	<=10%	0-1	Other	1	0	0	0
1208	A	3	30.4053	0	0	IVF	3000	NA	7	0	432	0	0	1	NA	NA	No PN obs	0PN	10	0	1	0	0	0	0	0	0	0	0	0	0	0	0	0	0	1	0	0	0	0	Positive	2010	<=10%	0-1	Other	1	0	0	0
1209	A	3	30.4053	0	0	IVF	3000	NA	7	0	432	0	0	2	NA	NA	PN Present	2PN	117	0	1	0	0	0	0	0	0	0	0	0	0	0	0	0	0	1	0	0	0	0	Positive	2010	>10%	2	Transfered	1	0	0	0
1210	A	4	32.41	0	1	ICSI	2700	NA	5	0	0	0	0	0	NA	MI	NA	NA	10	0	1	0	0	0	0	0	0	0	0	0	0	0	0	0	0	1	0	0	0	0	Negative	2010	<=10%	0-1	Other	1	0	0	0
1211	A	4	32.41	0	1	ICSI	2700	NA	5	0	0	0	0	3	NA	MII	PN Present	2PN	117	0	1	0	0	0	0	0	0	0	0	0	0	0	0	0	0	1	0	0	0	0	Negative	2010	<=10%	3	Transfered	1	0	0	0
1212	A	4	32.41	0	1	ICSI	2700	NA	5	0	0	0	0	0	NA	MII	NA	0PN	10	0	1	0	0	0	0	0	0	0	0	0	0	0	0	0	0	1	0	0	0	0	Negative	2010	<=10%	0-1	Other	1	0	0	0
1213	A	4	32.41	0	1	ICSI	2700	NA	5	0	0	0	0	0	NA	MII	NA	0PN	10	0	1	0	0	0	0	0	0	0	0	0	0	0	0	0	0	1	0	0	0	0	Negative	2010	<=10%	0-1	Other	1	0	0	0
1214	A	4	32.41	0	1	ICSI	2700	NA	5	0	0	0	0	4	NA	MII	Cleaved	2PN	117	0	1	0	0	0	0	0	0	0	0	0	0	0	0	0	0	1	0	0	0	0	Negative	2010	<=10%	4	Transfered	1	0	0	0
1215	A	1	21.2245	15	0	ICSI	1800	NA	11	6	0	0	0	4	NA	MII	NA	2PN	8	1	1	0	0	0	0	0	1	0	0	0	0	0	0	0	0	0	0	0	0	0	Negative	2010	<=10%	4	Frozen	1	0	0	0
1216	A	1	21.2245	15	0	ICSI	1800	NA	11	6	0	0	0	2	NA	MII	PN Present	2PN	8	1	1	0	0	0	0	0	1	0	0	0	0	0	0	0	0	0	0	0	0	0	Negative	2010	<=10%	2	Frozen	1	0	0	0
1217	A	1	21.2245	15	0	ICSI	1800	NA	11	6	0	0	0	3	D2	NA	PN Present	4PN	10	0	1	0	0	0	0	0	1	0	0	0	0	0	0	0	0	0	0	0	0	0	Negative	2010	<=10%	3	Other	1	0	0	0
1218	A	1	21.2245	15	0	ICSI	1800	NA	11	6	0	0	0	4	NA	MII	PN Present	2PN	8	1	1	0	0	0	0	0	1	0	0	0	0	0	0	0	0	0	0	0	0	0	Negative	2010	<=10%	4	Frozen	1	0	0	0
1219	A	1	21.2245	15	0	ICSI	1800	NA	11	6	0	0	0	6	NA	MII	Cleaved	2PN	8	1	1	0	0	0	0	0	1	0	0	0	0	0	0	0	0	0	0	0	0	0	Negative	2010	>10%	>4	Frozen	1	0	0	0
1220	A	1	21.2245	15	0	ICSI	1800	NA	11	6	0	0	0	0	NA	NA	NA	0PN	10	0	1	0	0	0	0	0	1	0	0	0	0	0	0	0	0	0	0	0	0	0	Negative	2010	<=10%	0-1	Other	1	0	0	0
1221	A	1	21.2245	15	0	ICSI	1800	NA	11	6	0	0	0	0	NA	MI	NA	NA	10	0	1	0	0	0	0	0	1	0	0	0	0	0	0	0	0	0	0	0	0	0	Negative	2010	<=10%	0-1	Other	1	0	0	0
1222	A	1	21.2245	15	0	ICSI	1800	NA	11	6	0	0	0	4	NA	MII	NA	2PN	8	1	1	0	0	0	0	0	1	0	0	0	0	0	0	0	0	0	0	0	0	0	Negative	2010	>10%	4	Frozen	1	0	0	0
1223	A	1	21.2245	15	0	ICSI	1800	NA	11	6	0	0	0	4	NA	NA	PN Fade	2PN	117	0	1	0	0	0	0	0	1	0	0	0	0	0	0	0	0	0	0	0	0	0	Negative	2010	>10%	4	Transfered	1	0	0	0
1224	A	1	21.2245	15	0	ICSI	1800	NA	11	6	0	0	0	4	NA	MII	Cleaved	2PN	117	0	1	0	0	0	0	0	1	0	0	0	0	0	0	0	0	0	0	0	0	0	Negative	2010	<=10%	4	Transfered	1	0	0	0
1225	A	1	21.2245	15	0	ICSI	1800	NA	11	6	0	0	0	2	NA	MII	PN Present	2PN	8	1	1	0	0	0	0	0	1	0	0	0	0	0	0	0	0	0	0	0	0	0	Negative	2010	<=10%	2	Frozen	1	0	0	0
1226	A	3	21.2245	10	0	ICSI	900	NA	11	4	132	1	1	0	NA	MII	NA	NA	10	0	1	0	0	0	0	0	0	0	0	0	0	0	0	0	0	1	0	0	0	0	Positive	2010	<=10%	0-1	Other	1	0	0	0
1227	A	3	21.2245	10	0	ICSI	900	NA	11	4	132	1	1	3	D2	MII	PN Present	NA	10	0	1	0	0	0	0	0	0	0	0	0	0	0	0	0	0	1	0	0	0	0	Positive	2010	<=10%	3	Other	1	0	0	0
1228	A	3	21.2245	10	0	ICSI	900	NA	11	4	132	1	1	4	NA	MII	PN Fade	NA	10	0	1	0	0	0	0	0	0	0	0	0	0	0	0	0	0	1	0	0	0	0	Positive	2010	<=10%	4	Other	1	0	0	0
1229	A	3	21.2245	10	0	ICSI	900	NA	11	4	132	1	1	4	NA	MII	Cleaved	NA	8	1	1	0	0	0	0	0	0	0	0	0	0	0	0	0	0	1	0	0	0	0	Positive	2010	>10%	4	Frozen	1	0	0	0
1230	A	3	21.2245	10	0	ICSI	900	NA	11	4	132	1	1	0	NA	MII	NA	NA	10	0	1	0	0	0	0	0	0	0	0	0	0	0	0	0	0	1	0	0	0	0	Positive	2010	<=10%	0-1	Other	1	0	0	0
1231	A	3	21.2245	10	0	ICSI	900	NA	11	4	132	1	1	4	NA	MII	PN Fade	NA	8	1	1	0	0	0	0	0	0	0	0	0	0	0	0	0	0	1	0	0	0	0	Positive	2010	<=10%	4	Frozen	1	0	0	0
1232	A	3	21.2245	10	0	ICSI	900	NA	11	4	132	1	1	4	NA	MII	PN Present	NA	8	1	1	0	0	0	0	0	0	0	0	0	0	0	0	0	0	1	0	0	0	0	Positive	2010	>10%	4	Frozen	1	0	0	0
1233	A	3	21.2245	10	0	ICSI	900	NA	11	4	132	1	1	0	NA	MII	NA	NA	10	0	1	0	0	0	0	0	0	0	0	0	0	0	0	0	0	1	0	0	0	0	Positive	2010	<=10%	0-1	Other	1	0	0	0
1234	A	3	21.2245	10	0	ICSI	900	NA	11	4	132	1	1	4	D2	MII	PN Fade	NA	10	0	1	0	0	0	0	0	0	0	0	0	0	0	0	0	0	1	0	0	0	0	Positive	2010	<=10%	4	Other	1	0	0	0
1235	A	3	21.2245	10	0	ICSI	900	NA	11	4	132	1	1	4	NA	MII	PN Fade	NA	8	1	1	0	0	0	0	0	0	0	0	0	0	0	0	0	0	1	0	0	0	0	Positive	2010	>10%	4	Frozen	1	0	0	0
1236	A	3	21.2245	10	0	ICSI	900	NA	11	4	132	1	1	4	NA	MII	PN Fade	NA	117	0	1	0	0	0	0	0	0	0	0	0	0	0	0	0	0	1	0	0	0	0	Positive	2010	<=10%	4	Transfered	1	0	0	0
1237	A	1	19.9219	0	0	IVF	1350	NA	1	0	0	0	0	4	NA	NA	Cleaving	2PN	117	0	2	0	0	0	0	0	0	0	0	0	0	0	0	0	0	0	0	0	1	0	Negative	2009	<=10%	4	Transfered	0	0	0	0
1238	A	3	19.9219	0	0	IVF	4950	NA	1	0	0	0	0	4	NA	NA	Cleaved	2PN	117	0	2	0	0	0	0	0	0	0	0	0	0	0	0	0	0	0	0	0	1	0	Negative	2010	<=10%	4	Transfered	0	0	0	0
1239	A	4	20.3125	0	1	IVF	NA	2700	4	0	0	0	0	0	NA	NA	PN Present	1PN	10	0	1	0	0	0	0	0	0	1	0	0	0	0	0	0	0	0	0	0	1	0	Negative	2010	<=10%	0-1	Other	0	0	0	0
1240	A	4	20.3125	0	1	IVF	NA	2700	4	0	0	0	0	0	NA	NA	PN Present	1PN	10	0	1	0	0	0	0	0	0	1	0	0	0	0	0	0	0	0	0	0	1	0	Negative	2010	<=10%	0-1	Other	0	0	0	0
1241	A	4	20.3125	0	1	IVF	NA	2700	4	0	0	0	0	0	NA	NA	PN Present	0PN	10	0	1	0	0	0	0	0	0	1	0	0	0	0	0	0	0	0	0	0	1	0	Negative	2010	<=10%	0-1	Other	0	0	0	0
1242	A	4	20.3125	0	1	IVF	NA	2700	4	0	0	0	0	4	NA	NA	PN Fade	2PN	117	0	1	0	0	0	0	0	0	1	0	0	0	0	0	0	0	0	0	0	1	0	Negative	2010	<=10%	4	Transfered	0	0	0	0
1243	A	1	23.0954	0	5	IVF	2475	NA	10	1	183	1	1	4	NA	NA	PN Present	2PN	8	1	1	0	0	0	0	0	0	0	0	0	0	0	0	0	0	0	0	0	0	0	Positive	2009	<=10%	4	Frozen	0	0	0	0
1244	A	1	23.0954	0	5	IVF	2475	NA	10	1	183	1	1	2	NA	NA	PN Present	2PN	10	0	1	0	0	0	0	0	0	0	0	0	0	0	0	0	0	0	0	0	0	0	Positive	2009	<=10%	2	Other	0	0	0	0
1245	A	1	23.0954	0	5	IVF	2475	NA	10	1	183	1	1	1	NA	NA	NA	1PN	10	0	1	0	0	0	0	0	0	0	0	0	0	0	0	0	0	0	0	0	0	0	Positive	2009	<=10%	0-1	Other	0	0	0	0
1246	A	1	23.0954	0	5	IVF	2475	NA	10	1	183	1	1	1	NA	NA	PN Present	0PN	10	0	1	0	0	0	0	0	0	0	0	0	0	0	0	0	0	0	0	0	0	0	Positive	2009	<=10%	0-1	Other	0	0	0	0
1247	A	1	23.0954	0	5	IVF	2475	NA	10	1	183	1	1	3	NA	NA	PN Present	2PN	117	0	1	0	0	0	0	0	0	0	0	0	0	0	0	0	0	0	0	0	0	0	Positive	2009	<=10%	3	Transfered	0	0	0	0
1248	A	1	23.0954	0	5	IVF	2475	NA	10	1	183	1	1	2	NA	NA	PN Present	1PN	10	0	1	0	0	0	0	0	0	0	0	0	0	0	0	0	0	0	0	0	0	0	Positive	2009	<=10%	2	Other	0	0	0	0
1249	A	1	23.0954	0	5	IVF	2475	NA	10	1	183	1	1	1	NA	NA	PN Present	2PN	10	0	1	0	0	0	0	0	0	0	0	0	0	0	0	0	0	0	0	0	0	0	Positive	2009	<=10%	0-1	Other	0	0	0	0
1250	A	1	23.0954	0	5	IVF	2475	NA	10	1	183	1	1	2	NA	NA	PN Present	2PN	10	0	1	0	0	0	0	0	0	0	0	0	0	0	0	0	0	0	0	0	0	0	Positive	2009	<=10%	2	Other	0	0	0	0
1251	A	1	23.0954	0	5	IVF	2475	NA	10	1	183	1	1	2	NA	NA	PN Present	1PN	10	0	1	0	0	0	0	0	0	0	0	0	0	0	0	0	0	0	0	0	0	0	Positive	2009	<=10%	2	Other	0	0	0	0
1252	A	1	23.0954	0	5	IVF	2475	NA	10	1	183	1	1	2	NA	NA	PN Present	2PN	10	0	1	0	0	0	0	0	0	0	0	0	0	0	0	0	0	0	0	0	0	0	Positive	2009	<=10%	2	Other	0	0	0	0
1253	A	1	29.0466	4	0	IVF	1200	NA	3	1	224	2	1	1	NA	NA	PN Fade	2PN	10	0	1	0	0	0	0	0	0	0	0	0	1	0	0	0	0	0	0	0	0	0	Positive	2010	<=10%	0-1	Other	0	1	0	0
1254	A	1	29.0466	4	0	IVF	1200	NA	3	1	224	2	1	4	NA	NA	PN Fade	2PN	117	0	1	0	0	0	0	0	0	0	0	0	1	0	0	0	0	0	0	0	0	0	Positive	2010	>10%	4	Transfered	0	1	0	0
1255	A	1	29.0466	4	0	IVF	1200	NA	3	1	224	2	1	4	NA	NA	PN Fade	2PN	8	1	1	0	0	0	0	0	0	0	0	0	1	0	0	0	0	0	0	0	0	0	Positive	2010	>10%	4	Frozen	0	1	0	0
1256	A	1	30.4219	5	0	ICSI	1650	NA	9	1	0	0	0	0	NA	MII	No PN obs	Atretisk	10	0	1	0	0	0	0	0	1	0	0	0	0	0	0	0	0	0	0	0	0	0	Negative	2010	<=10%	0-1	Other	1	0	0	0
1257	A	1	30.4219	5	0	ICSI	1650	NA	9	1	0	0	0	0	NA	MII	No PN obs	0PN	10	0	1	0	0	0	0	0	1	0	0	0	0	0	0	0	0	0	0	0	0	0	Negative	2010	<=10%	0-1	Other	1	0	0	0
1258	A	1	30.4219	5	0	ICSI	1650	NA	9	1	0	0	0	0	NA	MII	No PN obs	0PN	10	0	1	0	0	0	0	0	1	0	0	0	0	0	0	0	0	0	0	0	0	0	Negative	2010	<=10%	0-1	Other	1	0	0	0
1259	A	1	30.4219	5	0	ICSI	1650	NA	9	1	0	0	0	0	NA	MII	No PN obs	Atretisk	10	0	1	0	0	0	0	0	1	0	0	0	0	0	0	0	0	0	0	0	0	0	Negative	2010	<=10%	0-1	Other	1	0	0	0
1260	A	1	30.4219	5	0	ICSI	1650	NA	9	1	0	0	0	4	NA	MII	Cleaved	1PN	117	0	1	0	0	0	0	0	1	0	0	0	0	0	0	0	0	0	0	0	0	0	Negative	2010	<=10%	4	Transfered	1	0	0	0
1261	A	1	30.4219	5	0	ICSI	1650	NA	9	1	0	0	0	2	NA	MII	PN Fade	2PN	8	1	1	0	0	0	0	0	1	0	0	0	0	0	0	0	0	0	0	0	0	0	Negative	2010	>10%	2	Frozen	1	0	0	0
1262	A	1	30.4219	5	0	ICSI	1650	NA	9	1	0	0	0	0	NA	GV	NA	NA	10	0	1	0	0	0	0	0	1	0	0	0	0	0	0	0	0	0	0	0	0	0	Negative	2010	<=10%	0-1	Other	1	0	0	0
1263	A	1	30.4219	5	0	ICSI	1650	NA	9	1	0	0	0	0	NA	MII	No PN obs	0PN	10	0	1	0	0	0	0	0	1	0	0	0	0	0	0	0	0	0	0	0	0	0	Negative	2010	<=10%	0-1	Other	1	0	0	0
1264	A	1	30.4219	5	0	ICSI	1650	NA	9	1	0	0	0	0	NA	MII	No PN obs	Atretisk	10	0	1	0	0	0	0	0	1	0	0	0	0	0	0	0	0	0	0	0	0	0	Negative	2010	<=10%	0-1	Other	1	0	0	0
1265	A	2	30.4219	8	1	ICSI	2100	NA	12	0	0	0	0	0	NA	MII	NA	NA	0	0	1	0	0	0	0	0	0	0	0	0	0	0	0	0	0	1	0	0	0	0	Negative	2010	<=10%	0-1	Other	1	0	0	0
1266	A	2	30.4219	8	1	ICSI	2100	NA	12	0	0	0	0	0	NA	MII	NA	NA	0	0	1	0	0	0	0	0	0	0	0	0	0	0	0	0	0	1	0	0	0	0	Negative	2010	<=10%	0-1	Other	1	0	0	0
1267	A	2	30.4219	8	1	ICSI	2100	NA	12	0	0	0	0	0	NA	MII	NA	NA	0	0	1	0	0	0	0	0	0	0	0	0	0	0	0	0	0	1	0	0	0	0	Negative	2010	<=10%	0-1	Other	1	0	0	0
1268	A	2	30.4219	8	1	ICSI	2100	NA	12	0	0	0	0	0	NA	MI	NA	NA	10	0	1	0	0	0	0	0	0	0	0	0	0	0	0	0	0	1	0	0	0	0	Negative	2010	<=10%	0-1	Other	1	0	0	0
1269	A	2	30.4219	8	1	ICSI	2100	NA	12	0	0	0	0	0	NA	NA	NA	NA	10	0	1	0	0	0	0	0	0	0	0	0	0	0	0	0	0	1	0	0	0	0	Negative	2010	<=10%	0-1	Other	1	0	0	0
1270	A	2	30.4219	8	1	ICSI	2100	NA	12	0	0	0	0	0	NA	MII	No PN obs	0PN	10	0	1	0	0	0	0	0	0	0	0	0	0	0	0	0	0	1	0	0	0	0	Negative	2010	<=10%	0-1	Other	1	0	0	0
1271	A	2	30.4219	8	1	ICSI	2100	NA	12	0	0	0	0	0	NA	MII	NA	NA	0	0	1	0	0	0	0	0	0	0	0	0	0	0	0	0	0	1	0	0	0	0	Negative	2010	<=10%	0-1	Other	1	0	0	0
1272	A	2	30.4219	8	1	ICSI	2100	NA	12	0	0	0	0	0	NA	MII	NA	NA	0	0	1	0	0	0	0	0	0	0	0	0	0	0	0	0	0	1	0	0	0	0	Negative	2010	<=10%	0-1	Other	1	0	0	0
1273	A	2	30.4219	8	1	ICSI	2100	NA	12	0	0	0	0	0	NA	MII	NA	NA	0	0	1	0	0	0	0	0	0	0	0	0	0	0	0	0	0	1	0	0	0	0	Negative	2010	<=10%	0-1	Other	1	0	0	0
1274	A	2	30.4219	8	1	ICSI	2100	NA	12	0	0	0	0	0	NA	MII	NA	NA	0	0	1	0	0	0	0	0	0	0	0	0	0	0	0	0	0	1	0	0	0	0	Negative	2010	<=10%	0-1	Other	1	0	0	0
1275	A	2	30.4219	8	1	ICSI	2100	NA	12	0	0	0	0	0	NA	MII	No PN obs	0PN	10	0	1	0	0	0	0	0	0	0	0	0	0	0	0	0	0	1	0	0	0	0	Negative	2010	<=10%	0-1	Other	1	0	0	0
1276	A	2	30.4219	8	1	ICSI	2100	NA	12	0	0	0	0	0	NA	NA	NA	NA	10	0	1	0	0	0	0	0	0	0	0	0	0	0	0	0	0	1	0	0	0	0	Negative	2010	<=10%	0-1	Other	1	0	0	0
1277	A	2	30.4219	8	1	ICSI	2100	NA	12	0	0	0	0	0	NA	MI	NA	NA	10	0	1	0	0	0	0	0	0	0	0	0	0	0	0	0	0	1	0	0	0	0	Negative	2010	<=10%	0-1	Other	1	0	0	0
1278	A	2	30.4219	8	1	ICSI	2100	NA	12	0	0	0	0	0	NA	MII	No PN obs	0PN	10	0	1	0	0	0	0	0	0	0	0	0	0	0	0	0	0	1	0	0	0	0	Negative	2010	<=10%	0-1	Other	1	0	0	0
1279	A	2	30.4219	8	1	ICSI	2100	NA	12	0	0	0	0	0	NA	MII	No PN obs	0PN	10	0	1	0	0	0	0	0	0	0	0	0	0	0	0	0	0	1	0	0	0	0	Negative	2010	<=10%	0-1	Other	1	0	0	0
1280	A	2	30.4219	8	1	ICSI	2100	NA	12	0	0	0	0	0	NA	MII	No PN obs	0PN	10	0	1	0	0	0	0	0	0	0	0	0	0	0	0	0	0	1	0	0	0	0	Negative	2010	<=10%	0-1	Other	1	0	0	0
1281	A	2	30.4219	8	1	ICSI	2100	NA	12	0	0	0	0	0	NA	MII	NA	Atretisk	10	0	1	0	0	0	0	0	0	0	0	0	0	0	0	0	0	1	0	0	0	0	Negative	2010	<=10%	0-1	Other	1	0	0	0
1282	A	2	30.4219	8	1	ICSI	2100	NA	12	0	0	0	0	0	NA	MI	NA	NA	10	0	1	0	0	0	0	0	0	0	0	0	0	0	0	0	0	1	0	0	0	0	Negative	2010	<=10%	0-1	Other	1	0	0	0
1283	A	2	30.4219	8	1	ICSI	2100	NA	12	0	0	0	0	0	NA	MII	No PN obs	0PN	10	0	1	0	0	0	0	0	0	0	0	0	0	0	0	0	0	1	0	0	0	0	Negative	2010	<=10%	0-1	Other	1	0	0	0
1284	A	2	30.4219	8	1	ICSI	2100	NA	12	0	0	0	0	0	NA	MII	NA	NA	0	0	1	0	0	0	0	0	0	0	0	0	0	0	0	0	0	1	0	0	0	0	Negative	2010	<=10%	0-1	Other	1	0	0	0
1285	A	2	30.4219	8	1	ICSI	2100	NA	12	0	0	0	0	0	NA	MII	NA	NA	0	0	1	0	0	0	0	0	0	0	0	0	0	0	0	0	0	1	0	0	0	0	Negative	2010	<=10%	0-1	Other	1	0	0	0
1286	A	2	30.4219	8	1	ICSI	2100	NA	12	0	0	0	0	0	NA	MII	NA	NA	0	0	1	0	0	0	0	0	0	0	0	0	0	0	0	0	0	1	0	0	0	0	Negative	2010	<=10%	0-1	Other	1	0	0	0
1287	A	2	30.4219	8	1	ICSI	2100	NA	12	0	0	0	0	0	NA	MII	NA	NA	0	0	1	0	0	0	0	0	0	0	0	0	0	0	0	0	0	1	0	0	0	0	Negative	2010	<=10%	0-1	Other	1	0	0	0
1288	A	2	30.4219	8	1	ICSI	2100	NA	12	0	0	0	0	4	NA	MII	PN Present	2PN	117	0	1	0	0	0	0	0	0	0	0	0	0	0	0	0	0	1	0	0	0	0	Negative	2010	<=10%	4	Transfered	1	0	0	0
1289	A	2	30.4219	8	1	ICSI	2100	NA	12	0	0	0	0	0	NA	MII	No PN obs	0PN	10	0	1	0	0	0	0	0	0	0	0	0	0	0	0	0	0	1	0	0	0	0	Negative	2010	<=10%	0-1	Other	1	0	0	0
1290	A	2	30.4219	8	1	ICSI	2100	NA	12	0	0	0	0	0	NA	MII	NA	NA	0	0	1	0	0	0	0	0	0	0	0	0	0	0	0	0	0	1	0	0	0	0	Negative	2010	<=10%	0-1	Other	1	0	0	0
1291	A	2	30.4219	8	1	ICSI	2100	NA	12	0	0	0	0	0	NA	MII	NA	NA	0	0	1	0	0	0	0	0	0	0	0	0	0	0	0	0	0	1	0	0	0	0	Negative	2010	<=10%	0-1	Other	1	0	0	0
1292	A	2	30.4219	8	1	ICSI	2100	NA	12	0	0	0	0	0	NA	MII	NA	NA	0	0	1	0	0	0	0	0	0	0	0	0	0	0	0	0	0	1	0	0	0	0	Negative	2010	<=10%	0-1	Other	1	0	0	0
1293	A	2	30.4219	8	1	ICSI	2100	NA	12	0	0	0	0	0	NA	MII	NA	NA	0	0	1	0	0	0	0	0	0	0	0	0	0	0	0	0	0	1	0	0	0	0	Negative	2010	<=10%	0-1	Other	1	0	0	0
1294	A	2	30.4219	8	1	ICSI	2100	NA	12	0	0	0	0	0	NA	MII	NA	NA	0	0	1	0	0	0	0	0	0	0	0	0	0	0	0	0	0	1	0	0	0	0	Negative	2010	<=10%	0-1	Other	1	0	0	0
1295	A	2	30.4219	8	1	ICSI	2100	NA	12	0	0	0	0	0	NA	MII	No PN obs	0PN	10	0	1	0	0	0	0	0	0	0	0	0	0	0	0	0	0	1	0	0	0	0	Negative	2010	<=10%	0-1	Other	1	0	0	0
1296	A	2	30.4219	8	1	ICSI	2100	NA	12	0	0	0	0	0	NA	MI	NA	NA	10	0	1	0	0	0	0	0	0	0	0	0	0	0	0	0	0	1	0	0	0	0	Negative	2010	<=10%	0-1	Other	1	0	0	0
1297	A	2	30.4219	8	1	ICSI	2100	NA	12	0	0	0	0	0	NA	MII	NA	NA	0	0	1	0	0	0	0	0	0	0	0	0	0	0	0	0	0	1	0	0	0	0	Negative	2010	<=10%	0-1	Other	1	0	0	0
1298	A	2	30.4219	8	1	ICSI	2100	NA	12	0	0	0	0	0	NA	MII	NA	NA	0	0	1	0	0	0	0	0	0	0	0	0	0	0	0	0	0	1	0	0	0	0	Negative	2010	<=10%	0-1	Other	1	0	0	0
1299	A	2	30.4219	8	1	ICSI	2100	NA	12	0	0	0	0	0	NA	MII	NA	NA	0	0	1	0	0	0	0	0	0	0	0	0	0	0	0	0	0	1	0	0	0	0	Negative	2010	<=10%	0-1	Other	1	0	0	0
1300	A	2	30.4219	8	1	ICSI	2100	NA	12	0	0	0	0	0	NA	MII	NA	NA	0	0	1	0	0	0	0	0	0	0	0	0	0	0	0	0	0	1	0	0	0	0	Negative	2010	<=10%	0-1	Other	1	0	0	0
1301	A	4	NA	0	0	IVF	NA	2025	2	0	0	0	0	4	NA	NA	PN Present	2PN	117	0	1	0	0	0	0	0	0	0	0	0	0	0	0	0	0	0	0	0	0	0	Negative	2010	>10%	4	Transfered	0	0	0	0
1302	A	4	NA	0	0	IVF	NA	2025	2	0	0	0	0	0	NA	NA	PN Present	3PN	10	0	1	0	0	0	0	0	0	0	0	0	0	0	0	0	0	0	0	0	0	0	Negative	2010	<=10%	0-1	Other	0	0	0	0
1303	A	1	21.3382	0	2	IVF	750	NA	11	4	625	1	1	1	NA	NA	NA	Atretisk	10	0	1	0	0	0	0	0	1	0	0	0	0	0	0	0	0	1	0	0	0	0	Positive	2008	<=10%	0-1	Other	1	0	0	0
1304	A	1	21.3382	0	2	IVF	750	NA	11	4	625	1	1	2	NA	NA	NA	2PN	10	1	1	0	0	0	0	0	1	0	0	0	0	0	0	0	0	1	0	0	0	0	Positive	2008	<=10%	2	Other	1	0	0	0
1305	A	1	21.3382	0	2	IVF	750	NA	11	4	625	1	1	1	NA	NA	NA	0PN	10	0	1	0	0	0	0	0	1	0	0	0	0	0	0	0	0	1	0	0	0	0	Positive	2008	<=10%	0-1	Other	1	0	0	0
1306	A	1	21.3382	0	2	IVF	750	NA	11	4	625	1	1	1	NA	NA	NA	0PN	10	0	1	0	0	0	0	0	1	0	0	0	0	0	0	0	0	1	0	0	0	0	Positive	2008	<=10%	0-1	Other	1	0	0	0
1307	A	1	21.3382	0	2	IVF	750	NA	11	4	625	1	1	8	NA	NA	NA	2PN	10	0	1	0	0	0	0	0	1	0	0	0	0	0	0	0	0	1	0	0	0	0	Positive	2008	<=10%	>4	Other	1	0	0	0
1308	A	1	21.3382	0	2	IVF	750	NA	11	4	625	1	1	4	NA	NA	NA	2PN	117	1	1	0	0	0	0	0	1	0	0	0	0	0	0	0	0	1	0	0	0	0	Positive	2008	>10%	4	Transfered	1	0	0	0
1309	A	1	21.3382	0	2	IVF	750	NA	11	4	625	1	1	4	NA	NA	NA	2PN	10	1	1	0	0	0	0	0	1	0	0	0	0	0	0	0	0	1	0	0	0	0	Positive	2008	<=10%	4	Other	1	0	0	0
1310	A	1	21.3382	0	2	IVF	750	NA	11	4	625	1	1	4	NA	NA	NA	2PN	117	0	1	0	0	0	0	0	1	0	0	0	0	0	0	0	0	1	0	0	0	0	Positive	2008	<=10%	4	Transfered	1	0	0	0
1311	A	1	21.3382	0	2	IVF	750	NA	11	4	625	1	1	0	NA	NA	NA	NA	10	0	1	0	0	0	0	0	1	0	0	0	0	0	0	0	0	1	0	0	0	0	Positive	2008	<=10%	0-1	Other	1	0	0	0
1312	A	1	21.3382	0	2	IVF	750	NA	11	4	625	1	1	5	NA	NA	NA	2PN	117	1	1	0	0	0	0	0	1	0	0	0	0	0	0	0	0	1	0	0	0	0	Positive	2008	>10%	>4	Transfered	1	0	0	0
1313	A	1	21.3382	0	2	IVF	750	NA	11	4	625	1	1	1	NA	NA	NA	0PN	10	0	1	0	0	0	0	0	1	0	0	0	0	0	0	0	0	1	0	0	0	0	Positive	2008	<=10%	0-1	Other	1	0	0	0
1314	A	1	23.255	0	0	ICSI	1462.5	NA	13	3	610	1	1	4	NA	MII	Cleaved	2PN	117	0	1	0	0	0	0	0	0	0	0	0	0	0	0	0	0	0	0	0	0	0	Positive	2009	<=10%	4	Transfered	0	0	0	0
1315	A	1	23.255	0	0	ICSI	1462.5	NA	13	3	610	1	1	0	NA	MII	PN Fade	2PN	10	0	1	0	0	0	0	0	0	0	0	0	0	0	0	0	0	0	0	0	0	0	Positive	2009	<=10%	0-1	Other	0	0	0	0
1316	A	1	23.255	0	0	ICSI	1462.5	NA	13	3	610	1	1	0	NA	MII	No PN obs	0PN	10	0	1	0	0	0	0	0	0	0	0	0	0	0	0	0	0	0	0	0	0	0	Positive	2009	<=10%	0-1	Other	0	0	0	0
1317	A	1	23.255	0	0	ICSI	1462.5	NA	13	3	610	1	1	0	NA	MI	NA	NA	10	0	1	0	0	0	0	0	0	0	0	0	0	0	0	0	0	0	0	0	0	0	Positive	2009	<=10%	0-1	Other	0	0	0	0
1318	A	1	23.255	0	0	ICSI	1462.5	NA	13	3	610	1	1	0	NA	MII	NA	0PN	10	0	1	0	0	0	0	0	0	0	0	0	0	0	0	0	0	0	0	0	0	0	Positive	2009	<=10%	0-1	Other	0	0	0	0
1319	A	1	23.255	0	0	ICSI	1462.5	NA	13	3	610	1	1	4	NA	MII	Cleaved	2PN	8	1	1	0	0	0	0	0	0	0	0	0	0	0	0	0	0	0	0	0	0	0	Positive	2009	>10%	4	Frozen	0	0	0	0
1320	A	1	23.255	0	0	ICSI	1462.5	NA	13	3	610	1	1	2	NA	MII	PN Present	2PN	8	1	1	0	0	0	0	0	0	0	0	0	0	0	0	0	0	0	0	0	0	0	Positive	2009	>10%	2	Frozen	0	0	0	0
1321	A	1	23.255	0	0	ICSI	1462.5	NA	13	3	610	1	1	0	NA	MII	No PN obs	0PN	10	0	1	0	0	0	0	0	0	0	0	0	0	0	0	0	0	0	0	0	0	0	Positive	2009	<=10%	0-1	Other	0	0	0	0
1322	A	1	23.255	0	0	ICSI	1462.5	NA	13	3	610	1	1	0	NA	Shell	NA	NA	10	0	1	0	0	0	0	0	0	0	0	0	0	0	0	0	0	0	0	0	0	0	Positive	2009	<=10%	0-1	Other	0	0	0	0
1323	A	1	23.255	0	0	ICSI	1462.5	NA	13	3	610	1	1	0	NA	MII	No PN obs	0PN	10	0	1	0	0	0	0	0	0	0	0	0	0	0	0	0	0	0	0	0	0	0	Positive	2009	<=10%	0-1	Other	0	0	0	0
1324	A	1	23.255	0	0	ICSI	1462.5	NA	13	3	610	1	1	0	NA	MII	NA	0PN	10	0	1	0	0	0	0	0	0	0	0	0	0	0	0	0	0	0	0	0	0	0	Positive	2009	<=10%	0-1	Other	0	0	0	0
1325	A	1	23.255	0	0	ICSI	1462.5	NA	13	3	610	1	1	0	NA	MII	No PN obs	0PN	10	0	1	0	0	0	0	0	0	0	0	0	0	0	0	0	0	0	0	0	0	0	Positive	2009	<=10%	0-1	Other	0	0	0	0
1326	A	1	23.255	0	0	ICSI	1462.5	NA	13	3	610	1	1	4	NA	MII	PN Present	2PN	8	1	1	0	0	0	0	0	0	0	0	0	0	0	0	0	0	0	0	0	0	0	Positive	2009	>10%	4	Frozen	0	0	0	0
1327	A	1	30.1194	8	0	IVF	1950	NA	13	2	0	0	0	0	NA	NA	Cleaved	2PN	117	0	1	0	0	1	0	0	0	0	0	0	0	0	0	0	0	0	0	0	0	0	Negative	2009	<=10%	0-1	Transfered	0	0	0	1
1328	A	1	30.1194	8	0	IVF	1950	NA	13	2	0	0	0	0	NA	NA	No PN obs	0PN	10	0	1	0	0	1	0	0	0	0	0	0	0	0	0	0	0	0	0	0	0	0	Negative	2009	<=10%	0-1	Other	0	0	0	1
1329	A	1	30.1194	8	0	IVF	1950	NA	13	2	0	0	0	0	NA	NA	No PN obs	0PN	10	0	1	0	0	1	0	0	0	0	0	0	0	0	0	0	0	0	0	0	0	0	Negative	2009	<=10%	0-1	Other	0	0	0	1
1330	A	1	30.1194	8	0	IVF	1950	NA	13	2	0	0	0	0	NA	NA	Cleaved	2PN	10	0	1	0	0	1	0	0	0	0	0	0	0	0	0	0	0	0	0	0	0	0	Negative	2009	<=10%	0-1	Other	0	0	0	1
1331	A	1	30.1194	8	0	IVF	1950	NA	13	2	0	0	0	0	NA	NA	No PN obs	0PN	10	0	1	0	0	1	0	0	0	0	0	0	0	0	0	0	0	0	0	0	0	0	Negative	2009	<=10%	0-1	Other	0	0	0	1
1332	A	1	30.1194	8	0	IVF	1950	NA	13	2	0	0	0	0	NA	NA	No PN obs	0PN	10	0	1	0	0	1	0	0	0	0	0	0	0	0	0	0	0	0	0	0	0	0	Negative	2009	<=10%	0-1	Other	0	0	0	1
1333	A	1	30.1194	8	0	IVF	1950	NA	13	2	0	0	0	0	NA	NA	PN Present	2PN	10	0	1	0	0	1	0	0	0	0	0	0	0	0	0	0	0	0	0	0	0	0	Negative	2009	<=10%	0-1	Other	0	0	0	1
1334	A	1	30.1194	8	0	IVF	1950	NA	13	2	0	0	0	0	NA	NA	PN Present	0PN	10	0	1	0	0	1	0	0	0	0	0	0	0	0	0	0	0	0	0	0	0	0	Negative	2009	<=10%	0-1	Other	0	0	0	1
1335	A	1	30.1194	8	0	IVF	1950	NA	13	2	0	0	0	0	NA	NA	PN Present	2PN	117	0	1	0	0	1	0	0	0	0	0	0	0	0	0	0	0	0	0	0	0	0	Negative	2009	<=10%	0-1	Transfered	0	0	0	1
1336	A	1	30.1194	8	0	IVF	1950	NA	13	2	0	0	0	0	NA	NA	No PN obs	0PN	10	0	1	0	0	1	0	0	0	0	0	0	0	0	0	0	0	0	0	0	0	0	Negative	2009	<=10%	0-1	Other	0	0	0	1
1337	A	1	30.1194	8	0	IVF	1950	NA	13	2	0	0	0	0	NA	NA	NA	0PN	10	0	1	0	0	1	0	0	0	0	0	0	0	0	0	0	0	0	0	0	0	0	Negative	2009	<=10%	0-1	Other	0	0	0	1
1338	A	1	30.1194	8	0	IVF	1950	NA	13	2	0	0	0	0	NA	NA	PN Present	2PN	8	1	1	0	0	1	0	0	0	0	0	0	0	0	0	0	0	0	0	0	0	0	Negative	2009	<=10%	0-1	Frozen	0	0	0	1
1339	A	1	30.1194	8	0	IVF	1950	NA	13	2	0	0	0	0	NA	NA	Cleaved	2PN	8	1	1	0	0	1	0	0	0	0	0	0	0	0	0	0	0	0	0	0	0	0	Negative	2009	<=10%	0-1	Frozen	0	0	0	1
1340	A	2	30.1194	0	0	IVF	1837.5	NA	7	0	238	1	1	2	D2	NA	PN Present	0PN	10	0	1	0	0	0	1	0	0	0	0	0	0	0	0	0	0	0	0	0	0	0	Positive	2010	<=10%	2	Other	0	0	0	0
1341	A	2	30.1194	0	0	IVF	1837.5	NA	7	0	238	1	1	2	NA	NA	PN Present	0PN	10	0	1	0	0	0	1	0	0	0	0	0	0	0	0	0	0	0	0	0	0	0	Positive	2010	>10%	2	Other	0	0	0	0
1342	A	2	30.1194	0	0	IVF	1837.5	NA	7	0	238	1	1	4	NA	NA	PN Fade	1PN	10	0	1	0	0	0	1	0	0	0	0	0	0	0	0	0	0	0	0	0	0	0	Positive	2010	>10%	4	Other	0	0	0	0
1343	A	2	30.1194	0	0	IVF	1837.5	NA	7	0	238	1	1	4	NA	NA	PN Present	2PN	117	0	1	0	0	0	1	0	0	0	0	0	0	0	0	0	0	0	0	0	0	0	Positive	2010	>10%	4	Transfered	0	0	0	0
1344	A	2	30.1194	0	0	IVF	1837.5	NA	7	0	238	1	1	1	NA	NA	No PN obs	0PN	10	0	1	0	0	0	1	0	0	0	0	0	0	0	0	0	0	0	0	0	0	0	Positive	2010	<=10%	0-1	Other	0	0	0	0
1345	A	2	30.1194	0	0	IVF	1837.5	NA	7	0	238	1	1	1	NA	NA	No PN obs	0PN	10	0	1	0	0	0	1	0	0	0	0	0	0	0	0	0	0	0	0	0	0	0	Positive	2010	<=10%	0-1	Other	0	0	0	0
1346	A	2	30.1194	0	0	IVF	1837.5	NA	7	0	238	1	1	2	NA	NA	PN Present	0PN	10	0	1	0	0	0	1	0	0	0	0	0	0	0	0	0	0	0	0	0	0	0	Positive	2010	>10%	2	Other	0	0	0	0
1347	A	1	19.7232	0	1	IVF	1800	NA	6	4	0	0	0	0	NA	NA	NA	Atretisk	10	0	1	0	0	1	0	0	0	0	0	0	0	0	0	0	0	0	0	0	0	0	Negative	2009	<=10%	0-1	Other	0	0	0	1
1348	A	1	19.7232	0	1	IVF	1800	NA	6	4	0	0	0	2	NA	NA	PN Present	2PN	117	1	1	0	0	1	0	0	0	0	0	0	0	0	0	0	0	0	0	0	0	0	Negative	2009	<=10%	2	Transfered	0	0	0	1
1349	A	1	19.7232	0	1	IVF	1800	NA	6	4	0	0	0	3	NA	NA	PN Present	2PN	117	1	1	0	0	1	0	0	0	0	0	0	0	0	0	0	0	0	0	0	0	0	Negative	2009	<=10%	3	Transfered	0	0	0	1
1350	A	1	19.7232	0	1	IVF	1800	NA	6	4	0	0	0	4	NA	NA	PN Present	2PN	10	1	1	0	0	1	0	0	0	0	0	0	0	0	0	0	0	0	0	0	0	0	Negative	2009	<=10%	4	Other	0	0	0	1
1351	A	1	19.7232	0	1	IVF	1800	NA	6	4	0	0	0	4	NA	NA	PN Fade	2PN	10	1	1	0	0	1	0	0	0	0	0	0	0	0	0	0	0	0	0	0	0	0	Negative	2009	<=10%	4	Other	0	0	0	1
1352	A	1	19.7232	0	1	IVF	1800	NA	6	4	0	0	0	4	NA	NA	PN Fade	2PN	117	0	1	0	0	1	0	0	0	0	0	0	0	0	0	0	0	0	0	0	0	0	Negative	2009	<=10%	4	Transfered	0	0	0	1
1353	A	1	23.255	0	0	ICSI	787.5	NA	13	3	0	0	0	5	NA	MII	No PN obs	0PN	10	0	1	0	0	1	0	0	0	0	0	0	0	0	0	0	0	0	0	0	0	0	Negative	2009	<=10%	>4	Other	0	0	0	1
1354	A	1	23.255	0	0	ICSI	787.5	NA	13	3	0	0	0	0	NA	MII	No PN obs	0PN	10	0	1	0	0	1	0	0	0	0	0	0	0	0	0	0	0	0	0	0	0	0	Negative	2009	<=10%	0-1	Other	0	0	0	1
1355	A	1	23.255	0	0	ICSI	787.5	NA	13	3	0	0	0	0	NA	MII	No PN obs	0PN	10	0	1	0	0	1	0	0	0	0	0	0	0	0	0	0	0	0	0	0	0	0	Negative	2009	<=10%	0-1	Other	0	0	0	1
1356	A	1	23.255	0	0	ICSI	787.5	NA	13	3	0	0	0	4	NA	MII	PN Fade	2PN	117	0	1	0	0	1	0	0	0	0	0	0	0	0	0	0	0	0	0	0	0	0	Negative	2009	>10%	4	Transfered	0	0	0	1
1357	A	1	23.255	0	0	ICSI	787.5	NA	13	3	0	0	0	0	NA	MII	No PN obs	0PN	10	0	1	0	0	1	0	0	0	0	0	0	0	0	0	0	0	0	0	0	0	0	Negative	2009	<=10%	0-1	Other	0	0	0	1
1358	A	1	23.255	0	0	ICSI	787.5	NA	13	3	0	0	0	4	NA	MII	PN Present	2PN	10	1	1	0	0	1	0	0	0	0	0	0	0	0	0	0	0	0	0	0	0	0	Negative	2009	>10%	4	Other	0	0	0	1
1359	A	1	23.255	0	0	ICSI	787.5	NA	13	3	0	0	0	4	NA	MII	PN Fade	2PN	10	0	1	0	0	1	0	0	0	0	0	0	0	0	0	0	0	0	0	0	0	0	Negative	2009	>10%	4	Other	0	0	0	1
1360	A	1	23.255	0	0	ICSI	787.5	NA	13	3	0	0	0	3	NA	MII	PN Present	2PN	10	0	1	0	0	1	0	0	0	0	0	0	0	0	0	0	0	0	0	0	0	0	Negative	2009	>10%	3	Other	0	0	0	1
1361	A	1	23.255	0	0	ICSI	787.5	NA	13	3	0	0	0	1	NA	MII	No PN obs	0PN	10	0	1	0	0	1	0	0	0	0	0	0	0	0	0	0	0	0	0	0	0	0	Negative	2009	<=10%	0-1	Other	0	0	0	1
1362	A	1	23.255	0	0	ICSI	787.5	NA	13	3	0	0	0	0	NA	MII	NA	3PN	23	0	1	0	0	1	0	0	0	0	0	0	0	0	0	0	0	0	0	0	0	0	Negative	2009	<=10%	0-1	Other	0	0	0	1
1363	A	1	23.255	0	0	ICSI	787.5	NA	13	3	0	0	0	2	NA	MII	PN Present	2PN	10	1	1	0	0	1	0	0	0	0	0	0	0	0	0	0	0	0	0	0	0	0	Negative	2009	>10%	2	Other	0	0	0	1
1364	A	1	23.255	0	0	ICSI	787.5	NA	13	3	0	0	0	1	NA	MII	No PN obs	0PN	10	0	1	0	0	1	0	0	0	0	0	0	0	0	0	0	0	0	0	0	0	0	Negative	2009	<=10%	0-1	Other	0	0	0	1
1365	A	1	23.255	0	0	ICSI	787.5	NA	13	3	0	0	0	3	NA	MII	PN Present	2PN	10	1	1	0	0	1	0	0	0	0	0	0	0	0	0	0	0	0	0	0	0	0	Negative	2009	>10%	3	Other	0	0	0	1
1366	A	4	23.255	0	0	ICSI	1125	NA	21	9	0	0	0	1	NA	MII	PN Present	2PN	10	0	1	0	0	0	0	0	0	0	0	0	0	0	0	0	0	0	0	0	0	0	Negative	2010	>10%	0-1	Other	0	0	0	0
1367	A	4	23.255	0	0	ICSI	1125	NA	21	9	0	0	0	3	NA	NA	Cleaved	2PN	10	0	1	0	0	0	0	0	0	0	0	0	0	0	0	0	0	0	0	0	0	0	Negative	2010	>10%	3	Other	0	0	0	0
1368	A	4	23.255	0	0	ICSI	1125	NA	21	9	0	0	0	2	NA	NA	PN Present	2PN	8	1	1	0	0	0	0	0	0	0	0	0	0	0	0	0	0	0	0	0	0	0	Negative	2010	>10%	2	Frozen	0	0	0	0
1369	A	4	23.255	0	0	ICSI	1125	NA	21	9	0	0	0	4	NA	MII	Cleaved	2PN	10	0	1	0	0	0	0	0	0	0	0	0	0	0	0	0	0	0	0	0	0	0	Negative	2010	>10%	4	Other	0	0	0	0
1370	A	4	23.255	0	0	ICSI	1125	NA	21	9	0	0	0	4	NA	MII	PN Fade	2PN	8	1	1	0	0	0	0	0	0	0	0	0	0	0	0	0	0	0	0	0	0	0	Negative	2010	<=10%	4	Frozen	0	0	0	0
1371	A	4	23.255	0	0	ICSI	1125	NA	21	9	0	0	0	3	NA	MII	Cleaved	2PN	8	1	1	0	0	0	0	0	0	0	0	0	0	0	0	0	0	0	0	0	0	0	Negative	2010	<=10%	3	Frozen	0	0	0	0
1372	A	4	23.255	0	0	ICSI	1125	NA	21	9	0	0	0	0	NA	NA	Cleaved	1PN	10	0	1	0	0	0	0	0	0	0	0	0	0	0	0	0	0	0	0	0	0	0	Negative	2010	<=10%	0-1	Other	0	0	0	0
1373	A	4	23.255	0	0	ICSI	1125	NA	21	9	0	0	0	4	NA	MII	PN Present	2PN	10	0	1	0	0	0	0	0	0	0	0	0	0	0	0	0	0	0	0	0	0	0	Negative	2010	>10%	4	Other	0	0	0	0
1374	A	4	23.255	0	0	ICSI	1125	NA	21	9	0	0	0	2	NA	NA	PN Present	2PN	8	1	1	0	0	0	0	0	0	0	0	0	0	0	0	0	0	0	0	0	0	0	Negative	2010	<=10%	2	Frozen	0	0	0	0
1375	A	4	23.255	0	0	ICSI	1125	NA	21	9	0	0	0	4	NA	NA	PN Fade	2PN	8	1	1	0	0	0	0	0	0	0	0	0	0	0	0	0	0	0	0	0	0	0	Negative	2010	<=10%	4	Frozen	0	0	0	0
1376	A	4	23.255	0	0	ICSI	1125	NA	21	9	0	0	0	0	NA	GV	NA	NA	10	0	1	0	0	0	0	0	0	0	0	0	0	0	0	0	0	0	0	0	0	0	Negative	2010	<=10%	0-1	Other	0	0	0	0
1377	A	4	23.255	0	0	ICSI	1125	NA	21	9	0	0	0	2	D2	NA	PN Present	2PN	10	0	1	0	0	0	0	0	0	0	0	0	0	0	0	0	0	0	0	0	0	0	Negative	2010	>10%	2	Other	0	0	0	0
1378	A	4	23.255	0	0	ICSI	1125	NA	21	9	0	0	0	4	NA	NA	PN Fade	2PN	8	1	1	0	0	0	0	0	0	0	0	0	0	0	0	0	0	0	0	0	0	0	Negative	2010	>10%	4	Frozen	0	0	0	0
1379	A	4	23.255	0	0	ICSI	1125	NA	21	9	0	0	0	4	NA	MII	Cleaved	2PN	8	1	1	0	0	0	0	0	0	0	0	0	0	0	0	0	0	0	0	0	0	0	Negative	2010	>10%	4	Frozen	0	0	0	0
1380	A	4	23.255	0	0	ICSI	1125	NA	21	9	0	0	0	5	NA	MII	PN Fade	2PN	8	1	1	0	0	0	0	0	0	0	0	0	0	0	0	0	0	0	0	0	0	0	Negative	2010	>10%	>4	Frozen	0	0	0	0
1381	A	4	23.255	0	0	ICSI	1125	NA	21	9	0	0	0	4	NA	MII	Cleaved	2PN	117	0	1	0	0	0	0	0	0	0	0	0	0	0	0	0	0	0	0	0	0	0	Negative	2010	<=10%	4	Transfered	0	0	0	0
1382	A	4	23.255	0	0	ICSI	1125	NA	21	9	0	0	0	0	NA	NA	PN Present	3PN	10	0	1	0	0	0	0	0	0	0	0	0	0	0	0	0	0	0	0	0	0	0	Negative	2010	<=10%	0-1	Other	0	0	0	0
1383	A	4	23.255	0	0	ICSI	1125	NA	21	9	0	0	0	4	NA	MII	Cleaved	1PN	10	0	1	0	0	0	0	0	0	0	0	0	0	0	0	0	0	0	0	0	0	0	Negative	2010	>10%	4	Other	0	0	0	0
1384	A	4	23.255	0	0	ICSI	1125	NA	21	9	0	0	0	3	NA	NA	PN Fade	2PN	8	1	1	0	0	0	0	0	0	0	0	0	0	0	0	0	0	0	0	0	0	0	Negative	2010	<=10%	3	Frozen	0	0	0	0
1385	A	4	23.255	0	0	ICSI	1125	NA	21	9	0	0	0	3	NA	NA	Cleaved	2PN	10	0	1	0	0	0	0	0	0	0	0	0	0	0	0	0	0	0	0	0	0	0	Negative	2010	>10%	3	Other	0	0	0	0
1386	A	4	23.255	0	0	ICSI	1125	NA	21	9	0	0	0	3	NA	NA	PN Fade	2PN	10	0	1	0	0	0	0	0	0	0	0	0	0	0	0	0	0	0	0	0	0	0	Negative	2010	>10%	3	Other	0	0	0	0
1387	A	1	23.4052	0	4	ICSI	1650	NA	8	0	8.88	0	0	0	NA	MI	NA	NA	10	0	1	0	0	0	0	0	1	0	0	0	0	0	0	0	1	0	0	0	0	0	Negative	2009	<=10%	0-1	Other	1	0	0	0
1388	A	1	23.4052	0	4	ICSI	1650	NA	8	0	8.88	0	0	3	NA	MII	Cleaved	2PN	117	0	1	0	0	0	0	0	1	0	0	0	0	0	0	0	1	0	0	0	0	0	Negative	2009	<=10%	3	Transfered	1	0	0	0
1389	A	1	23.4052	0	4	ICSI	1650	NA	8	0	8.88	0	0	0	NA	MII	No PN obs	0PN	10	0	1	0	0	0	0	0	1	0	0	0	0	0	0	0	1	0	0	0	0	0	Negative	2009	<=10%	0-1	Other	1	0	0	0
1390	A	1	23.4052	0	4	ICSI	1650	NA	8	0	8.88	0	0	0	NA	MI	NA	NA	10	0	1	0	0	0	0	0	1	0	0	0	0	0	0	0	1	0	0	0	0	0	Negative	2009	<=10%	0-1	Other	1	0	0	0
1391	A	1	23.4052	0	4	ICSI	1650	NA	8	0	8.88	0	0	0	NA	Shell	NA	NA	10	0	1	0	0	0	0	0	1	0	0	0	0	0	0	0	1	0	0	0	0	0	Negative	2009	<=10%	0-1	Other	1	0	0	0
1392	A	1	23.4052	0	4	ICSI	1650	NA	8	0	8.88	0	0	0	NA	MII	No PN obs	0PN	10	0	1	0	0	0	0	0	1	0	0	0	0	0	0	0	1	0	0	0	0	0	Negative	2009	<=10%	0-1	Other	1	0	0	0
1393	A	1	23.4052	0	4	ICSI	1650	NA	8	0	8.88	0	0	4	NA	MII	PN Fade	2PN	117	0	1	0	0	0	0	0	1	0	0	0	0	0	0	0	1	0	0	0	0	0	Negative	2009	>10%	4	Transfered	1	0	0	0
1394	A	1	23.4052	0	4	ICSI	1650	NA	8	0	8.88	0	0	0	NA	MII	PN Present	0PN	10	0	1	0	0	0	0	0	1	0	0	0	0	0	0	0	1	0	0	0	0	0	Negative	2009	<=10%	0-1	Other	1	0	0	0
1395	A	2	23.5666	0	2	ICSI	1950	NA	11	0	207	1	1	4	NA	MII	PN Present	2PN	117	0	1	0	0	0	0	0	1	0	0	0	0	0	0	0	1	0	0	0	0	0	Positive	2010	<=10%	4	Transfered	1	0	0	0
1396	A	2	23.5666	0	2	ICSI	1950	NA	11	0	207	1	1	0	NA	MI	NA	NA	10	0	1	0	0	0	0	0	1	0	0	0	0	0	0	0	1	0	0	0	0	0	Positive	2010	<=10%	0-1	Other	1	0	0	0
1397	A	2	23.5666	0	2	ICSI	1950	NA	11	0	207	1	1	4	NA	MII	PN Fade	2PN	117	0	1	0	0	0	0	0	1	0	0	0	0	0	0	0	1	0	0	0	0	0	Positive	2010	>10%	4	Transfered	1	0	0	0
1398	A	2	23.5666	0	2	ICSI	1950	NA	11	0	207	1	1	1	NA	MII	No PN obs	0PN	10	0	1	0	0	0	0	0	1	0	0	0	0	0	0	0	1	0	0	0	0	0	Positive	2010	<=10%	0-1	Other	1	0	0	0
1399	A	2	23.5666	0	2	ICSI	1950	NA	11	0	207	1	1	0	NA	MI	NA	NA	10	0	1	0	0	0	0	0	1	0	0	0	0	0	0	0	1	0	0	0	0	0	Positive	2010	<=10%	0-1	Other	1	0	0	0
1400	A	2	23.5666	0	2	ICSI	1950	NA	11	0	207	1	1	0	NA	MI	NA	NA	10	0	1	0	0	0	0	0	1	0	0	0	0	0	0	0	1	0	0	0	0	0	Positive	2010	<=10%	0-1	Other	1	0	0	0
1401	A	2	23.5666	0	2	ICSI	1950	NA	11	0	207	1	1	0	NA	MI	NA	NA	10	0	1	0	0	0	0	0	1	0	0	0	0	0	0	0	1	0	0	0	0	0	Positive	2010	<=10%	0-1	Other	1	0	0	0
1402	A	2	23.5666	0	2	ICSI	1950	NA	11	0	207	1	1	4	NA	MII	PN Fade	1PN	10	0	1	0	0	0	0	0	1	0	0	0	0	0	0	0	1	0	0	0	0	0	Positive	2010	>10%	4	Other	1	0	0	0
1403	A	2	23.5666	0	2	ICSI	1950	NA	11	0	207	1	1	0	NA	MI	NA	NA	10	0	1	0	0	0	0	0	1	0	0	0	0	0	0	0	1	0	0	0	0	0	Positive	2010	<=10%	0-1	Other	1	0	0	0
1404	A	2	23.5666	0	2	ICSI	1950	NA	11	0	207	1	1	0	NA	MI	NA	NA	10	0	1	0	0	0	0	0	1	0	0	0	0	0	0	0	1	0	0	0	0	0	Positive	2010	<=10%	0-1	Other	1	0	0	0
1405	A	2	23.5666	0	2	ICSI	1950	NA	11	0	207	1	1	0	NA	MI	NA	NA	10	0	1	0	0	0	0	0	1	0	0	0	0	0	0	0	1	0	0	0	0	0	Positive	2010	<=10%	0-1	Other	1	0	0	0
1406	A	2	23.4236	0	2	ICSI	3300	NA	6	0	0	0	0	0	NA	Shell	NA	NA	10	0	1	0	0	0	0	0	1	0	0	0	0	0	0	0	0	1	0	0	0	0	Negative	2010	<=10%	0-1	Other	1	0	0	0
1407	A	2	23.4236	0	2	ICSI	3300	NA	6	0	0	0	0	0	NA	NA	NA	NA	0	0	1	0	0	0	0	0	1	0	0	0	0	0	0	0	0	1	0	0	0	0	Negative	2010	<=10%	0-1	Other	1	0	0	0
1408	A	2	23.4236	0	2	ICSI	3300	NA	6	0	0	0	0	6	NA	MII	PN Fade	2PN	117	0	1	0	0	0	0	0	1	0	0	0	0	0	0	0	0	1	0	0	0	0	Negative	2010	>10%	>4	Transfered	1	0	0	0
1409	A	2	23.4236	0	2	ICSI	3300	NA	6	0	0	0	0	0	NA	NA	NA	NA	0	0	1	0	0	0	0	0	1	0	0	0	0	0	0	0	0	1	0	0	0	0	Negative	2010	<=10%	0-1	Other	1	0	0	0
1410	A	2	23.4236	0	2	ICSI	3300	NA	6	0	0	0	0	0	NA	NA	NA	NA	0	0	1	0	0	0	0	0	1	0	0	0	0	0	0	0	0	1	0	0	0	0	Negative	2010	<=10%	0-1	Other	1	0	0	0
1411	A	2	23.4236	0	2	ICSI	3300	NA	6	0	0	0	0	2	NA	MII	PN Fade	2PN	117	0	1	0	0	0	0	0	1	0	0	0	0	0	0	0	0	1	0	0	0	0	Negative	2010	<=10%	2	Transfered	1	0	0	0
1412	A	2	23.4236	0	2	ICSI	3300	NA	6	0	0	0	0	0	NA	NA	NA	NA	0	0	1	0	0	0	0	0	1	0	0	0	0	0	0	0	0	1	0	0	0	0	Negative	2010	<=10%	0-1	Other	1	0	0	0
1413	A	2	23.4236	0	2	ICSI	3300	NA	6	0	0	0	0	0	NA	NA	NA	NA	0	0	1	0	0	0	0	0	1	0	0	0	0	0	0	0	0	1	0	0	0	0	Negative	2010	<=10%	0-1	Other	1	0	0	0
1414	A	2	23.4236	0	2	ICSI	3300	NA	6	0	0	0	0	0	NA	NA	NA	NA	0	0	1	0	0	0	0	0	1	0	0	0	0	0	0	0	0	1	0	0	0	0	Negative	2010	<=10%	0-1	Other	1	0	0	0
1415	A	2	23.4236	0	2	ICSI	3300	NA	6	0	0	0	0	0	NA	NA	NA	NA	0	0	1	0	0	0	0	0	1	0	0	0	0	0	0	0	0	1	0	0	0	0	Negative	2010	<=10%	0-1	Other	1	0	0	0
1416	A	2	23.4236	0	2	ICSI	3300	NA	6	0	0	0	0	0	NA	NA	NA	NA	0	0	1	0	0	0	0	0	1	0	0	0	0	0	0	0	0	1	0	0	0	0	Negative	2010	<=10%	0-1	Other	1	0	0	0
1417	A	2	23.4236	0	2	ICSI	3300	NA	6	0	0	0	0	2	D2	MII	PN Present	2PN	10	0	1	0	0	0	0	0	1	0	0	0	0	0	0	0	0	1	0	0	0	0	Negative	2010	<=10%	2	Other	1	0	0	0
1418	A	2	23.4236	0	2	ICSI	3300	NA	6	0	0	0	0	0	NA	NA	NA	NA	0	0	1	0	0	0	0	0	1	0	0	0	0	0	0	0	0	1	0	0	0	0	Negative	2010	<=10%	0-1	Other	1	0	0	0
1419	A	2	23.4236	0	2	ICSI	3300	NA	6	0	0	0	0	0	NA	NA	NA	NA	0	0	1	0	0	0	0	0	1	0	0	0	0	0	0	0	0	1	0	0	0	0	Negative	2010	<=10%	0-1	Other	1	0	0	0
1420	A	2	23.4236	0	2	ICSI	3300	NA	6	0	0	0	0	0	NA	NA	NA	NA	0	0	1	0	0	0	0	0	1	0	0	0	0	0	0	0	0	1	0	0	0	0	Negative	2010	<=10%	0-1	Other	1	0	0	0
1421	A	2	23.4236	0	2	ICSI	3300	NA	6	0	0	0	0	0	NA	NA	NA	NA	0	0	1	0	0	0	0	0	1	0	0	0	0	0	0	0	0	1	0	0	0	0	Negative	2010	<=10%	0-1	Other	1	0	0	0
1422	A	2	23.4236	0	2	ICSI	3300	NA	6	0	0	0	0	0	NA	MII	Cleaved	2PN	10	0	1	0	0	0	0	0	1	0	0	0	0	0	0	0	0	1	0	0	0	0	Negative	2010	<=10%	0-1	Other	1	0	0	0
1423	A	2	23.4236	0	2	ICSI	3300	NA	6	0	0	0	0	0	NA	MI	NA	NA	10	0	1	0	0	0	0	0	1	0	0	0	0	0	0	0	0	1	0	0	0	0	Negative	2010	<=10%	0-1	Other	1	0	0	0
1424	A	3	23.0518	0	2	ICSI	3000	NA	11	0	0	0	0	0	NA	MII	No PN obs	0PN	10	0	1	0	0	0	0	0	1	0	0	0	0	0	0	0	0	1	0	0	0	0	Negative	2010	<=10%	0-1	Other	1	0	0	0
1425	A	3	23.0518	0	2	ICSI	3000	NA	11	0	0	0	0	4	NA	MII	Cleaved	2PN	117	0	1	0	0	0	0	0	1	0	0	0	0	0	0	0	0	1	0	0	0	0	Negative	2010	<=10%	4	Transfered	1	0	0	0
1426	A	3	23.0518	0	2	ICSI	3000	NA	11	0	0	0	0	3	D2	MII	PN Fade	NA	10	0	1	0	0	0	0	0	1	0	0	0	0	0	0	0	0	1	0	0	0	0	Negative	2010	>10%	3	Other	1	0	0	0
1427	A	3	23.0518	0	2	ICSI	3000	NA	11	0	0	0	0	0	NA	MII	No PN obs	0PN	10	0	1	0	0	0	0	0	1	0	0	0	0	0	0	0	0	1	0	0	0	0	Negative	2010	<=10%	0-1	Other	1	0	0	0
1428	A	3	23.0518	0	2	ICSI	3000	NA	11	0	0	0	0	0	NA	MII	No PN obs	0PN	10	0	1	0	0	0	0	0	1	0	0	0	0	0	0	0	0	1	0	0	0	0	Negative	2010	<=10%	0-1	Other	1	0	0	0
1429	A	3	23.0518	0	2	ICSI	3000	NA	11	0	0	0	0	4	NA	MII	Cleaved	2PN	117	0	1	0	0	0	0	0	1	0	0	0	0	0	0	0	0	1	0	0	0	0	Negative	2010	<=10%	4	Transfered	1	0	0	0
1430	A	3	23.0518	0	2	ICSI	3000	NA	11	0	0	0	0	0	NA	MII	No PN obs	0PN	10	0	1	0	0	0	0	0	1	0	0	0	0	0	0	0	0	1	0	0	0	0	Negative	2010	<=10%	0-1	Other	1	0	0	0
1431	A	3	23.0518	0	2	ICSI	3000	NA	11	0	0	0	0	0	NA	GV	NA	NA	10	0	1	0	0	0	0	0	1	0	0	0	0	0	0	0	0	1	0	0	0	0	Negative	2010	<=10%	0-1	Other	1	0	0	0
1432	A	3	23.0518	0	2	ICSI	3000	NA	11	0	0	0	0	0	NA	MII	No PN obs	0PN	10	0	1	0	0	0	0	0	1	0	0	0	0	0	0	0	0	1	0	0	0	0	Negative	2010	<=10%	0-1	Other	1	0	0	0
1433	A	3	23.0518	0	2	ICSI	3000	NA	11	0	0	0	0	0	NA	MII	No PN obs	0PN	10	0	1	0	0	0	0	0	1	0	0	0	0	0	0	0	0	1	0	0	0	0	Negative	2010	<=10%	0-1	Other	1	0	0	0
1434	A	3	23.0518	0	2	ICSI	3000	NA	11	0	0	0	0	0	NA	MII	No PN obs	0PN	10	0	1	0	0	0	0	0	1	0	0	0	0	0	0	0	0	1	0	0	0	0	Negative	2010	<=10%	0-1	Other	1	0	0	0
1435	A	1	24.9135	0	0	IVF	NA	2025	7	3	31.11	0	0	0	NA	NA	PN Present	3PN	10	0	1	0	0	0	0	0	0	0	0	0	0	0	0	0	0	1	0	0	0	0	Positive	2010	<=10%	0-1	Other	1	0	0	0
1436	A	1	24.9135	0	0	IVF	NA	2025	7	3	31.11	0	0	4	D2	NA	PN Fade	2PN	10	0	1	0	0	0	0	0	0	0	0	0	0	0	0	0	0	1	0	0	0	0	Positive	2010	<=10%	4	Other	1	0	0	0
1437	A	1	24.9135	0	0	IVF	NA	2025	7	3	31.11	0	0	0	NA	NA	Cleaved	1PN	10	0	1	0	0	0	0	0	0	0	0	0	0	0	0	0	0	1	0	0	0	0	Positive	2010	<=10%	0-1	Other	1	0	0	0
1438	A	1	24.9135	0	0	IVF	NA	2025	7	3	31.11	0	0	2	NA	NA	PN Present	2PN	10	1	1	0	0	0	0	0	0	0	0	0	0	0	0	0	0	1	0	0	0	0	Positive	2010	<=10%	2	Other	1	0	0	0
1439	A	1	24.9135	0	0	IVF	NA	2025	7	3	31.11	0	0	4	NA	NA	PN Fade	2PN	117	0	1	0	0	0	0	0	0	0	0	0	0	0	0	0	0	1	0	0	0	0	Positive	2010	<=10%	4	Transfered	1	0	0	0
1440	A	1	24.9135	0	0	IVF	NA	2025	7	3	31.11	0	0	4	NA	NA	PN Fade	2PN	117	1	1	0	0	0	0	0	0	0	0	0	0	0	0	0	0	1	0	0	0	0	Positive	2010	<=10%	4	Transfered	1	0	0	0
1441	A	1	24.9135	0	0	IVF	NA	2025	7	3	31.11	0	0	4	NA	NA	PN Fade	1PN	10	1	1	0	0	0	0	0	0	0	0	0	0	0	0	0	0	1	0	0	0	0	Positive	2010	<=10%	4	Other	1	0	0	0
1442	A	1	19.052	5	0	ICSI	1162.5	NA	3	1	0	0	0	0	NA	MII	NA	0PN	10	0	1	0	0	1	0	0	0	0	0	0	0	0	0	0	0	0	0	0	0	0	Negative	2010	<=10%	0-1	Other	0	0	0	1
1443	A	1	19.052	5	0	ICSI	1162.5	NA	3	1	0	0	0	4	NA	MII	Cleaved	2PN	117	0	1	0	0	1	0	0	0	0	0	0	0	0	0	0	0	0	0	0	0	0	Negative	2010	<=10%	4	Transfered	0	0	0	1
1444	A	1	19.052	5	0	ICSI	1162.5	NA	3	1	0	0	0	2	NA	MII	PN Present	0PN	8	1	1	0	0	1	0	0	0	0	0	0	0	0	0	0	0	0	0	0	0	0	Negative	2010	>10%	2	Frozen	0	0	0	1
1445	A	2	20.5761	0	0	IVF	1237.5	NA	2	1	0	0	0	4	NA	NA	Cleaved	2PN	117	0	1	0	0	1	0	0	0	0	0	0	0	0	0	0	0	0	0	0	0	0	Negative	2010	<=10%	4	Transfered	0	0	0	1
1446	A	2	20.5761	0	0	IVF	1237.5	NA	2	1	0	0	0	4	NA	NA	PN Fade	2PN	8	1	1	0	0	1	0	0	0	0	0	0	0	0	0	0	0	0	0	0	0	0	Negative	2010	<=10%	4	Frozen	0	0	0	1
1447	A	3	NA	0	0	IVF	750	NA	6	0	396.63	1	1	0	NA	NA	NA	4PN	10	0	1	0	0	0	0	0	0	0	0	0	1	0	0	0	0	0	0	0	0	0	Positive	2010	<=10%	0-1	Other	0	1	0	0
1448	A	3	NA	0	0	IVF	750	NA	6	0	396.63	1	1	0	NA	NA	NA	0PN	10	0	1	0	0	0	0	0	0	0	0	0	1	0	0	0	0	0	0	0	0	0	Positive	2010	<=10%	0-1	Other	0	1	0	0
1449	A	3	NA	0	0	IVF	750	NA	6	0	396.63	1	1	2	NA	NA	PN Present	2PN	117	0	1	0	0	0	0	0	0	0	0	0	1	0	0	0	0	0	0	0	0	0	Positive	2010	<=10%	2	Transfered	0	1	0	0
1450	A	3	NA	0	0	IVF	750	NA	6	0	396.63	1	1	1	NA	NA	PN Present	2PN	10	0	1	0	0	0	0	0	0	0	0	0	1	0	0	0	0	0	0	0	0	0	Positive	2010	<=10%	0-1	Other	0	1	0	0
1451	A	3	NA	0	0	IVF	750	NA	6	0	396.63	1	1	3	NA	NA	PN Present	2PN	117	0	1	0	0	0	0	0	0	0	0	0	1	0	0	0	0	0	0	0	0	0	Positive	2010	>10%	3	Transfered	0	1	0	0
1452	A	3	NA	0	0	IVF	750	NA	6	0	396.63	1	1	0	NA	NA	PN Present	3PN	10	0	1	0	0	0	0	0	0	0	0	0	1	0	0	0	0	0	0	0	0	0	Positive	2010	<=10%	0-1	Other	0	1	0	0
1453	A	1	20.5191	0	0	ICSI	2550	NA	6	0	214	1	1	5	NA	MII	Cleaved	NA	10	0	1	0	0	0	0	0	1	0	0	0	0	0	0	0	0	0	0	0	0	0	Positive	2009	>10%	>4	Other	1	0	0	0
1454	A	1	20.5191	0	0	ICSI	2550	NA	6	0	214	1	1	4	NA	MII	PN Fade	NA	117	0	1	0	0	0	0	0	1	0	0	0	0	0	0	0	0	0	0	0	0	0	Positive	2009	>10%	4	Transfered	1	0	0	0
1455	A	1	20.5191	0	0	ICSI	2550	NA	6	0	214	1	1	0	NA	MII	NA	NA	10	0	1	0	0	0	0	0	1	0	0	0	0	0	0	0	0	0	0	0	0	0	Positive	2009	<=10%	0-1	Other	1	0	0	0
1456	A	1	20.5191	0	0	ICSI	2550	NA	6	0	214	1	1	0	NA	MII	NA	NA	10	0	1	0	0	0	0	0	1	0	0	0	0	0	0	0	0	0	0	0	0	0	Positive	2009	<=10%	0-1	Other	1	0	0	0
1457	A	1	20.5191	0	0	ICSI	2550	NA	6	0	214	1	1	4	NA	MII	PN Present	NA	117	0	1	0	0	0	0	0	1	0	0	0	0	0	0	0	0	0	0	0	0	0	Positive	2009	>10%	4	Transfered	1	0	0	0
1458	A	1	20.5191	0	0	ICSI	2550	NA	6	0	214	1	1	5	NA	MII	PN Present	NA	10	0	1	0	0	0	0	0	1	0	0	0	0	0	0	0	0	0	0	0	0	0	Positive	2009	>10%	>4	Other	1	0	0	0
1459	A	1	21.83	0	0	ICSI	2512.5	NA	14	6	0	0	0	0	NA	GV	NA	NA	10	0	1	0	0	0	0	1	0	0	0	0	0	0	0	0	0	0	0	0	0	0	Negative	2010	<=10%	0-1	Other	0	0	0	0
1460	A	1	21.83	0	0	ICSI	2512.5	NA	14	6	0	0	0	0	NA	MII	No PN obs	0PN	10	0	1	0	0	0	0	1	0	0	0	0	0	0	0	0	0	0	0	0	0	0	Negative	2010	<=10%	0-1	Other	0	0	0	0
1461	A	1	21.83	0	0	ICSI	2512.5	NA	14	6	0	0	0	4	NA	MII	Cleaved	2PN	8	1	1	0	0	0	0	1	0	0	0	0	0	0	0	0	0	0	0	0	0	0	Negative	2010	<=10%	4	Frozen	0	0	0	0
1462	A	1	21.83	0	0	ICSI	2512.5	NA	14	6	0	0	0	1	NA	MII	PN Present	2PN	10	0	1	0	0	0	0	1	0	0	0	0	0	0	0	0	0	0	0	0	0	0	Negative	2010	<=10%	0-1	Other	0	0	0	0
1463	A	1	21.83	0	0	ICSI	2512.5	NA	14	6	0	0	0	4	NA	MII	Cleaved	2PN	8	1	1	0	0	0	0	1	0	0	0	0	0	0	0	0	0	0	0	0	0	0	Negative	2010	<=10%	4	Frozen	0	0	0	0
1464	A	1	21.83	0	0	ICSI	2512.5	NA	14	6	0	0	0	0	NA	Shell	NA	NA	10	0	1	0	0	0	0	1	0	0	0	0	0	0	0	0	0	0	0	0	0	0	Negative	2010	<=10%	0-1	Other	0	0	0	0
1465	A	1	21.83	0	0	ICSI	2512.5	NA	14	6	0	0	0	0	NA	MII	No PN obs	0PN	10	0	1	0	0	0	0	1	0	0	0	0	0	0	0	0	0	0	0	0	0	0	Negative	2010	<=10%	0-1	Other	0	0	0	0
1466	A	1	21.83	0	0	ICSI	2512.5	NA	14	6	0	0	0	0	NA	MII	No PN obs	0PN	10	0	1	0	0	0	0	1	0	0	0	0	0	0	0	0	0	0	0	0	0	0	Negative	2010	<=10%	0-1	Other	0	0	0	0
1467	A	1	21.83	0	0	ICSI	2512.5	NA	14	6	0	0	0	4	NA	MII	Cleaved	2PN	8	1	1	0	0	0	0	1	0	0	0	0	0	0	0	0	0	0	0	0	0	0	Negative	2010	<=10%	4	Frozen	0	0	0	0
1468	A	1	21.83	0	0	ICSI	2512.5	NA	14	6	0	0	0	5	NA	MII	PN Fade	2PN	8	1	1	0	0	0	0	1	0	0	0	0	0	0	0	0	0	0	0	0	0	0	Negative	2010	<=10%	>4	Frozen	0	0	0	0
1469	A	1	21.83	0	0	ICSI	2512.5	NA	14	6	0	0	0	4	NA	MII	Cleaved	1PN	8	1	1	0	0	0	0	1	0	0	0	0	0	0	0	0	0	0	0	0	0	0	Negative	2010	<=10%	4	Frozen	0	0	0	0
1470	A	1	21.83	0	0	ICSI	2512.5	NA	14	6	0	0	0	4	NA	MII	Cleaved	2PN	117	0	1	0	0	0	0	1	0	0	0	0	0	0	0	0	0	0	0	0	0	0	Negative	2010	<=10%	4	Transfered	0	0	0	0
1471	A	1	21.83	0	0	ICSI	2512.5	NA	14	6	0	0	0	0	NA	MII	No PN obs	0PN	10	0	1	0	0	0	0	1	0	0	0	0	0	0	0	0	0	0	0	0	0	0	Negative	2010	<=10%	0-1	Other	0	0	0	0
1472	A	1	21.83	0	0	ICSI	2512.5	NA	14	6	0	0	0	2	NA	MII	PN Present	2PN	8	1	1	0	0	0	0	1	0	0	0	0	0	0	0	0	0	0	0	0	0	0	Negative	2010	<=10%	2	Frozen	0	0	0	0
1473	A	1	22.1367	0	0	IVF	1950	NA	13	2	618	1	1	4	NA	NA	Cleaved	2PN	8	1	1	0	0	0	0	0	0	0	0	0	0	0	0	0	0	0	0	0	0	0	Positive	2009	<=10%	4	Frozen	0	0	0	0
1474	A	1	22.1367	0	0	IVF	1950	NA	13	2	618	1	1	0	NA	NA	NA	Skal	10	0	1	0	0	0	0	0	0	0	0	0	0	0	0	0	0	0	0	0	0	0	Positive	2009	<=10%	0-1	Other	0	0	0	0
1475	A	1	22.1367	0	0	IVF	1950	NA	13	2	618	1	1	4	NA	NA	PN Present	2PN	8	1	1	0	0	0	0	0	0	0	0	0	0	0	0	0	0	0	0	0	0	0	Positive	2009	<=10%	4	Frozen	0	0	0	0
1476	A	1	22.1367	0	0	IVF	1950	NA	13	2	618	1	1	0	NA	NA	No PN obs	0PN	10	0	1	0	0	0	0	0	0	0	0	0	0	0	0	0	0	0	0	0	0	0	Positive	2009	<=10%	0-1	Other	0	0	0	0
1477	A	1	22.1367	0	0	IVF	1950	NA	13	2	618	1	1	0	NA	NA	No PN obs	0PN	10	0	1	0	0	0	0	0	0	0	0	0	0	0	0	0	0	0	0	0	0	0	Positive	2009	<=10%	0-1	Other	0	0	0	0
1478	A	1	22.1367	0	0	IVF	1950	NA	13	2	618	1	1	0	NA	NA	No PN obs	0PN	10	0	1	0	0	0	0	0	0	0	0	0	0	0	0	0	0	0	0	0	0	0	Positive	2009	<=10%	0-1	Other	0	0	0	0
1479	A	1	22.1367	0	0	IVF	1950	NA	13	2	618	1	1	4	NA	NA	No PN obs	2PN	117	0	1	0	0	0	0	0	0	0	0	0	0	0	0	0	0	0	0	0	0	0	Positive	2009	<=10%	4	Transfered	0	0	0	0
1480	A	1	22.1367	0	0	IVF	1950	NA	13	2	618	1	1	0	NA	NA	NA	Atretisk	10	0	1	0	0	0	0	0	0	0	0	0	0	0	0	0	0	0	0	0	0	0	Positive	2009	<=10%	0-1	Other	0	0	0	0
1481	A	1	22.1367	0	0	IVF	1950	NA	13	2	618	1	1	0	NA	NA	No PN obs	0PN	10	0	1	0	0	0	0	0	0	0	0	0	0	0	0	0	0	0	0	0	0	0	Positive	2009	<=10%	0-1	Other	0	0	0	0
1482	A	1	22.1367	0	0	IVF	1950	NA	13	2	618	1	1	0	NA	NA	No PN obs	0PN	10	0	1	0	0	0	0	0	0	0	0	0	0	0	0	0	0	0	0	0	0	0	Positive	2009	<=10%	0-1	Other	0	0	0	0
1483	A	1	22.1367	0	0	IVF	1950	NA	13	2	618	1	1	5	NA	NA	Cleaved	0PN	10	0	1	0	0	0	0	0	0	0	0	0	0	0	0	0	0	0	0	0	0	0	Positive	2009	<=10%	>4	Other	0	0	0	0
1484	A	1	22.1367	0	0	IVF	1950	NA	13	2	618	1	1	0	NA	NA	No PN obs	0PN	10	0	1	0	0	0	0	0	0	0	0	0	0	0	0	0	0	0	0	0	0	0	Positive	2009	<=10%	0-1	Other	0	0	0	0
1485	A	1	22.1367	0	0	IVF	1950	NA	13	2	618	1	1	0	NA	NA	No PN obs	0PN	10	0	1	0	0	0	0	0	0	0	0	0	0	0	0	0	0	0	0	0	0	0	Positive	2009	<=10%	0-1	Other	0	0	0	0
1486	A	1	25.4028	0	0	ICSI	1725	NA	13	6	0	0	0	1	NA	MII	PN Present	2PN	10	0	1	0	0	0	0	0	1	0	0	0	0	0	0	0	0	0	0	0	0	0	Negative	2010	<=10%	0-1	Other	1	0	0	0
1487	A	1	25.4028	0	0	ICSI	1725	NA	13	6	0	0	0	2	NA	MII	PN Fade	2PN	10	1	1	0	0	0	0	0	1	0	0	0	0	0	0	0	0	0	0	0	0	0	Negative	2010	<=10%	2	Other	1	0	0	0
1488	A	1	25.4028	0	0	ICSI	1725	NA	13	6	0	0	0	0	NA	MII	NA	Atretisk	10	0	1	0	0	0	0	0	1	0	0	0	0	0	0	0	0	0	0	0	0	0	Negative	2010	<=10%	0-1	Other	1	0	0	0
1489	A	1	25.4028	0	0	ICSI	1725	NA	13	6	0	0	0	1	NA	MII	No PN obs	0PN	10	0	1	0	0	0	0	0	1	0	0	0	0	0	0	0	0	0	0	0	0	0	Negative	2010	<=10%	0-1	Other	1	0	0	0
1490	A	1	25.4028	0	0	ICSI	1725	NA	13	6	0	0	0	4	NA	MII	Cleaved	2PN	10	1	1	0	0	0	0	0	1	0	0	0	0	0	0	0	0	0	0	0	0	0	Negative	2010	<=10%	4	Other	1	0	0	0
1491	A	1	25.4028	0	0	ICSI	1725	NA	13	6	0	0	0	4	NA	MII	Cleaved	2PN	117	0	1	0	0	0	0	0	1	0	0	0	0	0	0	0	0	0	0	0	0	0	Negative	2010	<=10%	4	Transfered	1	0	0	0
1492	A	1	25.4028	0	0	ICSI	1725	NA	13	6	0	0	0	5	NA	MII	Cleaved	2PN	117	1	1	0	0	0	0	0	1	0	0	0	0	0	0	0	0	0	0	0	0	0	Negative	2010	>10%	>4	Transfered	1	0	0	0
1493	A	1	25.4028	0	0	ICSI	1725	NA	13	6	0	0	0	5	NA	MII	Cleaved	2PN	117	1	1	0	0	0	0	0	1	0	0	0	0	0	0	0	0	0	0	0	0	0	Negative	2010	<=10%	>4	Transfered	1	0	0	0
1494	A	1	25.4028	0	0	ICSI	1725	NA	13	6	0	0	0	1	NA	MII	No PN obs	0PN	10	0	1	0	0	0	0	0	1	0	0	0	0	0	0	0	0	0	0	0	0	0	Negative	2010	<=10%	0-1	Other	1	0	0	0
1495	A	1	25.4028	0	0	ICSI	1725	NA	13	6	0	0	0	2	NA	MII	PN Present	2PN	10	0	1	0	0	0	0	0	1	0	0	0	0	0	0	0	0	0	0	0	0	0	Negative	2010	>10%	2	Other	1	0	0	0
1496	A	1	25.4028	0	0	ICSI	1725	NA	13	6	0	0	0	3	NA	MII	PN Fade	2PN	117	1	1	0	0	0	0	0	1	0	0	0	0	0	0	0	0	0	0	0	0	0	Negative	2010	>10%	3	Transfered	1	0	0	0
1497	A	1	25.4028	0	0	ICSI	1725	NA	13	6	0	0	0	3	NA	MII	PN Fade	2PN	117	1	1	0	0	0	0	0	1	0	0	0	0	0	0	0	0	0	0	0	0	0	Negative	2010	<=10%	3	Transfered	1	0	0	0
1498	A	1	25.4028	0	0	ICSI	1725	NA	13	6	0	0	0	2	NA	MII	PN Present	2PN	10	0	1	0	0	0	0	0	1	0	0	0	0	0	0	0	0	0	0	0	0	0	Negative	2010	>10%	2	Other	1	0	0	0
1499	A	1	29.3848	0	0	ICSI	1800	NA	20	7	0	0	0	0	NA	NA	NA	NA	0	0	1	0	0	0	0	0	1	0	0	0	0	0	0	0	0	0	0	0	0	0	Negative	2010	<=10%	0-1	Other	1	0	0	0
1500	A	1	29.3848	0	0	ICSI	1800	NA	20	7	0	0	0	4	NA	MII	Cleaved	2PN	117	1	1	0	0	0	0	0	1	0	0	0	0	0	0	0	0	0	0	0	0	0	Negative	2010	<=10%	4	Transfered	1	0	0	0
1501	A	1	29.3848	0	0	ICSI	1800	NA	20	7	0	0	0	0	NA	MII	NA	Atretisk	10	0	1	0	0	0	0	0	1	0	0	0	0	0	0	0	0	0	0	0	0	0	Negative	2010	<=10%	0-1	Other	1	0	0	0
1502	A	1	29.3848	0	0	ICSI	1800	NA	20	7	0	0	0	0	NA	NA	NA	NA	0	0	1	0	0	0	0	0	1	0	0	0	0	0	0	0	0	0	0	0	0	0	Negative	2010	<=10%	0-1	Other	1	0	0	0
1503	A	1	29.3848	0	0	ICSI	1800	NA	20	7	0	0	0	0	NA	NA	NA	NA	0	0	1	0	0	0	0	0	1	0	0	0	0	0	0	0	0	0	0	0	0	0	Negative	2010	<=10%	0-1	Other	1	0	0	0
1504	A	1	29.3848	0	0	ICSI	1800	NA	20	7	0	0	0	0	NA	NA	NA	NA	0	0	1	0	0	0	0	0	1	0	0	0	0	0	0	0	0	0	0	0	0	0	Negative	2010	<=10%	0-1	Other	1	0	0	0
1505	A	1	29.3848	0	0	ICSI	1800	NA	20	7	0	0	0	4	NA	MII	PN Fade	2PN	117	1	1	0	0	0	0	0	1	0	0	0	0	0	0	0	0	0	0	0	0	0	Negative	2010	<=10%	4	Transfered	1	0	0	0
1506	A	1	29.3848	0	0	ICSI	1800	NA	20	7	0	0	0	0	NA	NA	NA	NA	0	0	1	0	0	0	0	0	1	0	0	0	0	0	0	0	0	0	0	0	0	0	Negative	2010	<=10%	0-1	Other	1	0	0	0
1507	A	1	29.3848	0	0	ICSI	1800	NA	20	7	0	0	0	6	NA	MII	Cleaved	2PN	10	1	1	0	0	0	0	0	1	0	0	0	0	0	0	0	0	0	0	0	0	0	Negative	2010	<=10%	>4	Other	1	0	0	0
1508	A	1	29.3848	0	0	ICSI	1800	NA	20	7	0	0	0	0	NA	NA	NA	NA	0	0	1	0	0	0	0	0	1	0	0	0	0	0	0	0	0	0	0	0	0	0	Negative	2010	<=10%	0-1	Other	1	0	0	0
1509	A	1	29.3848	0	0	ICSI	1800	NA	20	7	0	0	0	0	NA	NA	NA	NA	0	0	1	0	0	0	0	0	1	0	0	0	0	0	0	0	0	0	0	0	0	0	Negative	2010	<=10%	0-1	Other	1	0	0	0
1510	A	1	29.3848	0	0	ICSI	1800	NA	20	7	0	0	0	0	NA	NA	NA	NA	0	0	1	0	0	0	0	0	1	0	0	0	0	0	0	0	0	0	0	0	0	0	Negative	2010	<=10%	0-1	Other	1	0	0	0
1511	A	1	29.3848	0	0	ICSI	1800	NA	20	7	0	0	0	0	NA	MI	NA	NA	10	0	1	0	0	0	0	0	1	0	0	0	0	0	0	0	0	0	0	0	0	0	Negative	2010	<=10%	0-1	Other	1	0	0	0
1512	A	1	29.3848	0	0	ICSI	1800	NA	20	7	0	0	0	0	NA	NA	NA	NA	0	0	1	0	0	0	0	0	1	0	0	0	0	0	0	0	0	0	0	0	0	0	Negative	2010	<=10%	0-1	Other	1	0	0	0
1513	A	1	29.3848	0	0	ICSI	1800	NA	20	7	0	0	0	0	NA	NA	NA	NA	0	0	1	0	0	0	0	0	1	0	0	0	0	0	0	0	0	0	0	0	0	0	Negative	2010	<=10%	0-1	Other	1	0	0	0
1514	A	1	29.3848	0	0	ICSI	1800	NA	20	7	0	0	0	4	NA	MII	PN Fade	2PN	117	0	1	0	0	0	0	0	1	0	0	0	0	0	0	0	0	0	0	0	0	0	Negative	2010	<=10%	4	Transfered	1	0	0	0
1515	A	1	29.3848	0	0	ICSI	1800	NA	20	7	0	0	0	0	NA	NA	NA	NA	0	0	1	0	0	0	0	0	1	0	0	0	0	0	0	0	0	0	0	0	0	0	Negative	2010	<=10%	0-1	Other	1	0	0	0
1516	A	1	29.3848	0	0	ICSI	1800	NA	20	7	0	0	0	0	NA	NA	NA	NA	0	0	1	0	0	0	0	0	1	0	0	0	0	0	0	0	0	0	0	0	0	0	Negative	2010	<=10%	0-1	Other	1	0	0	0
1517	A	1	29.3848	0	0	ICSI	1800	NA	20	7	0	0	0	0	NA	NA	NA	NA	0	0	1	0	0	0	0	0	1	0	0	0	0	0	0	0	0	0	0	0	0	0	Negative	2010	<=10%	0-1	Other	1	0	0	0
1518	A	1	29.3848	0	0	ICSI	1800	NA	20	7	0	0	0	4	NA	MII	PN Present	2PN	117	1	1	0	0	0	0	0	1	0	0	0	0	0	0	0	0	0	0	0	0	0	Negative	2010	<=10%	4	Transfered	1	0	0	0
1519	A	1	29.3848	0	0	ICSI	1800	NA	20	7	0	0	0	0	NA	MII	Cleaved	2PN	10	0	1	0	0	0	0	0	1	0	0	0	0	0	0	0	0	0	0	0	0	0	Negative	2010	<=10%	0-1	Other	1	0	0	0
1520	A	1	29.3848	0	0	ICSI	1800	NA	20	7	0	0	0	0	NA	NA	NA	NA	0	0	1	0	0	0	0	0	1	0	0	0	0	0	0	0	0	0	0	0	0	0	Negative	2010	<=10%	0-1	Other	1	0	0	0
1521	A	1	29.3848	0	0	ICSI	1800	NA	20	7	0	0	0	0	NA	MII	No PN obs	0PN	10	0	1	0	0	0	0	0	1	0	0	0	0	0	0	0	0	0	0	0	0	0	Negative	2010	<=10%	0-1	Other	1	0	0	0
1522	A	1	29.3848	0	0	ICSI	1800	NA	20	7	0	0	0	0	NA	GV	NA	NA	10	0	1	0	0	0	0	0	1	0	0	0	0	0	0	0	0	0	0	0	0	0	Negative	2010	<=10%	0-1	Other	1	0	0	0
1523	A	1	29.3848	0	0	ICSI	1800	NA	20	7	0	0	0	0	NA	NA	NA	NA	0	0	1	0	0	0	0	0	1	0	0	0	0	0	0	0	0	0	0	0	0	0	Negative	2010	<=10%	0-1	Other	1	0	0	0
1524	A	1	29.3848	0	0	ICSI	1800	NA	20	7	0	0	0	0	NA	MII	No PN obs	0PN	10	0	1	0	0	0	0	0	1	0	0	0	0	0	0	0	0	0	0	0	0	0	Negative	2010	<=10%	0-1	Other	1	0	0	0
1525	A	1	29.3848	0	0	ICSI	1800	NA	20	7	0	0	0	5	NA	MII	Cleaved	2PN	10	1	1	0	0	0	0	0	1	0	0	0	0	0	0	0	0	0	0	0	0	0	Negative	2010	<=10%	>4	Other	1	0	0	0
1526	A	1	29.3848	0	0	ICSI	1800	NA	20	7	0	0	0	0	NA	NA	NA	NA	0	0	1	0	0	0	0	0	1	0	0	0	0	0	0	0	0	0	0	0	0	0	Negative	2010	<=10%	0-1	Other	1	0	0	0
1527	A	1	29.3848	0	0	ICSI	1800	NA	20	7	0	0	0	0	NA	NA	NA	NA	0	0	1	0	0	0	0	0	1	0	0	0	0	0	0	0	0	0	0	0	0	0	Negative	2010	<=10%	0-1	Other	1	0	0	0
1528	A	1	29.3848	0	0	ICSI	1800	NA	20	7	0	0	0	0	NA	NA	NA	NA	0	0	1	0	0	0	0	0	1	0	0	0	0	0	0	0	0	0	0	0	0	0	Negative	2010	<=10%	0-1	Other	1	0	0	0
1529	A	1	29.3848	0	0	ICSI	1800	NA	20	7	0	0	0	0	NA	NA	NA	NA	0	0	1	0	0	0	0	0	1	0	0	0	0	0	0	0	0	0	0	0	0	0	Negative	2010	<=10%	0-1	Other	1	0	0	0
1530	A	1	29.3848	0	0	ICSI	1800	NA	20	7	0	0	0	0	NA	NA	NA	NA	0	0	1	0	0	0	0	0	1	0	0	0	0	0	0	0	0	0	0	0	0	0	Negative	2010	<=10%	0-1	Other	1	0	0	0
1531	A	1	29.3848	0	0	ICSI	1800	NA	20	7	0	0	0	0	NA	NA	NA	NA	0	0	1	0	0	0	0	0	1	0	0	0	0	0	0	0	0	0	0	0	0	0	Negative	2010	<=10%	0-1	Other	1	0	0	0
1532	A	1	29.3848	0	0	ICSI	1800	NA	20	7	0	0	0	0	NA	NA	NA	NA	0	0	1	0	0	0	0	0	1	0	0	0	0	0	0	0	0	0	0	0	0	0	Negative	2010	<=10%	0-1	Other	1	0	0	0
1533	A	1	29.3848	0	0	ICSI	1800	NA	20	7	0	0	0	0	NA	MII	No PN obs	0PN	10	0	1	0	0	0	0	0	1	0	0	0	0	0	0	0	0	0	0	0	0	0	Negative	2010	<=10%	0-1	Other	1	0	0	0
1534	A	1	29.3848	0	0	ICSI	1800	NA	20	7	0	0	0	0	NA	NA	NA	NA	0	0	1	0	0	0	0	0	1	0	0	0	0	0	0	0	0	0	0	0	0	0	Negative	2010	<=10%	0-1	Other	1	0	0	0
1535	A	1	29.3848	0	0	ICSI	1800	NA	20	7	0	0	0	0	NA	NA	NA	NA	0	0	1	0	0	0	0	0	1	0	0	0	0	0	0	0	0	0	0	0	0	0	Negative	2010	<=10%	0-1	Other	1	0	0	0
1536	A	1	29.3848	0	0	ICSI	1800	NA	20	7	0	0	0	0	NA	NA	NA	NA	0	0	1	0	0	0	0	0	1	0	0	0	0	0	0	0	0	0	0	0	0	0	Negative	2010	<=10%	0-1	Other	1	0	0	0
1537	A	1	29.3848	0	0	ICSI	1800	NA	20	7	0	0	0	0	NA	NA	NA	NA	0	0	1	0	0	0	0	0	1	0	0	0	0	0	0	0	0	0	0	0	0	0	Negative	2010	<=10%	0-1	Other	1	0	0	0
1538	A	1	29.3848	0	0	ICSI	1800	NA	20	7	0	0	0	0	NA	NA	NA	NA	0	0	1	0	0	0	0	0	1	0	0	0	0	0	0	0	0	0	0	0	0	0	Negative	2010	<=10%	0-1	Other	1	0	0	0
1539	A	1	29.3848	0	0	ICSI	1800	NA	20	7	0	0	0	0	NA	MII	No PN obs	0PN	10	0	1	0	0	0	0	0	1	0	0	0	0	0	0	0	0	0	0	0	0	0	Negative	2010	<=10%	0-1	Other	1	0	0	0
1540	A	1	29.3848	0	0	ICSI	1800	NA	20	7	0	0	0	0	NA	MII	NA	Atretisk	10	0	1	0	0	0	0	0	1	0	0	0	0	0	0	0	0	0	0	0	0	0	Negative	2010	<=10%	0-1	Other	1	0	0	0
1541	A	1	29.3848	0	0	ICSI	1800	NA	20	7	0	0	0	0	NA	MII	NA	Atretisk	10	0	1	0	0	0	0	0	1	0	0	0	0	0	0	0	0	0	0	0	0	0	Negative	2010	<=10%	0-1	Other	1	0	0	0
1542	A	1	29.3848	0	0	ICSI	1800	NA	20	7	0	0	0	0	NA	NA	NA	NA	0	0	1	0	0	0	0	0	1	0	0	0	0	0	0	0	0	0	0	0	0	0	Negative	2010	<=10%	0-1	Other	1	0	0	0
1543	A	1	29.3848	0	0	ICSI	1800	NA	20	7	0	0	0	0	NA	NA	NA	NA	0	0	1	0	0	0	0	0	1	0	0	0	0	0	0	0	0	0	0	0	0	0	Negative	2010	<=10%	0-1	Other	1	0	0	0
1544	A	1	29.3848	0	0	ICSI	1800	NA	20	7	0	0	0	0	NA	MII	Cleaved	0PN	10	0	1	0	0	0	0	0	1	0	0	0	0	0	0	0	0	0	0	0	0	0	Negative	2010	<=10%	0-1	Other	1	0	0	0
1545	A	1	29.3848	0	0	ICSI	1800	NA	20	7	0	0	0	0	NA	NA	NA	NA	0	0	1	0	0	0	0	0	1	0	0	0	0	0	0	0	0	0	0	0	0	0	Negative	2010	<=10%	0-1	Other	1	0	0	0
1546	A	1	29.3848	0	0	ICSI	1800	NA	20	7	0	0	0	0	NA	NA	NA	NA	0	0	1	0	0	0	0	0	1	0	0	0	0	0	0	0	0	0	0	0	0	0	Negative	2010	<=10%	0-1	Other	1	0	0	0
1547	A	1	29.3848	0	0	ICSI	1800	NA	20	7	0	0	0	0	NA	MII	Cleaving	1PN	10	0	1	0	0	0	0	0	1	0	0	0	0	0	0	0	0	0	0	0	0	0	Negative	2010	<=10%	0-1	Other	1	0	0	0
1548	A	1	29.3848	0	0	ICSI	1800	NA	20	7	0	0	0	5	NA	MII	Cleaved	2PN	10	1	1	0	0	0	0	0	1	0	0	0	0	0	0	0	0	0	0	0	0	0	Negative	2010	<=10%	>4	Other	1	0	0	0
1549	A	1	29.3848	0	0	ICSI	1800	NA	20	7	0	0	0	0	NA	NA	NA	NA	0	0	1	0	0	0	0	0	1	0	0	0	0	0	0	0	0	0	0	0	0	0	Negative	2010	<=10%	0-1	Other	1	0	0	0
1550	A	1	29.3848	0	0	ICSI	1800	NA	20	7	0	0	0	0	NA	NA	NA	NA	0	0	1	0	0	0	0	0	1	0	0	0	0	0	0	0	0	0	0	0	0	0	Negative	2010	<=10%	0-1	Other	1	0	0	0
1551	A	1	29.3848	0	0	ICSI	1800	NA	20	7	0	0	0	0	NA	NA	NA	NA	0	0	1	0	0	0	0	0	1	0	0	0	0	0	0	0	0	0	0	0	0	0	Negative	2010	<=10%	0-1	Other	1	0	0	0
1552	A	1	29.3848	0	0	ICSI	1800	NA	20	7	0	0	0	0	NA	NA	NA	NA	0	0	1	0	0	0	0	0	1	0	0	0	0	0	0	0	0	0	0	0	0	0	Negative	2010	<=10%	0-1	Other	1	0	0	0
1553	A	1	29.3848	0	0	ICSI	1800	NA	20	7	0	0	0	0	NA	NA	NA	NA	0	0	1	0	0	0	0	0	1	0	0	0	0	0	0	0	0	0	0	0	0	0	Negative	2010	<=10%	0-1	Other	1	0	0	0
1554	A	1	29.3848	0	0	ICSI	1800	NA	20	7	0	0	0	0	NA	NA	NA	NA	0	0	1	0	0	0	0	0	1	0	0	0	0	0	0	0	0	0	0	0	0	0	Negative	2010	<=10%	0-1	Other	1	0	0	0
1555	A	1	29.3848	0	0	ICSI	1800	NA	20	7	0	0	0	0	NA	NA	NA	NA	0	0	1	0	0	0	0	0	1	0	0	0	0	0	0	0	0	0	0	0	0	0	Negative	2010	<=10%	0-1	Other	1	0	0	0
1556	A	1	29.3848	0	0	ICSI	1800	NA	20	7	0	0	0	2	NA	MII	PN Present	2PN	117	1	1	0	0	0	0	0	1	0	0	0	0	0	0	0	0	0	0	0	0	0	Negative	2010	>10%	2	Transfered	1	0	0	0
1557	A	1	23.0518	0	0	ICSI	1050	NA	8	0	22	0	0	1	NA	MII	PN Present	2PN	10	0	1	0	0	0	0	0	1	0	0	0	0	0	0	0	0	0	0	0	0	0	Positive	2010	<=10%	0-1	Other	1	0	0	0
1558	A	1	23.0518	0	0	ICSI	1050	NA	8	0	22	0	0	0	NA	MII	No PN obs	0PN	10	0	1	0	0	0	0	0	1	0	0	0	0	0	0	0	0	0	0	0	0	0	Positive	2010	<=10%	0-1	Other	1	0	0	0
1559	A	1	23.0518	0	0	ICSI	1050	NA	8	0	22	0	0	4	NA	MII	PN Fade	1PN	10	0	1	0	0	0	0	0	1	0	0	0	0	0	0	0	0	0	0	0	0	0	Positive	2010	>10%	4	Other	1	0	0	0
1560	A	1	23.0518	0	0	ICSI	1050	NA	8	0	22	0	0	4	NA	MII	Cleaved	2PN	117	0	1	0	0	0	0	0	1	0	0	0	0	0	0	0	0	0	0	0	0	0	Positive	2010	<=10%	4	Transfered	1	0	0	0
1561	A	1	23.0518	0	0	ICSI	1050	NA	8	0	22	0	0	0	NA	NA	NA	NA	10	0	1	0	0	0	0	0	1	0	0	0	0	0	0	0	0	0	0	0	0	0	Positive	2010	<=10%	0-1	Other	1	0	0	0
1562	A	1	23.0518	0	0	ICSI	1050	NA	8	0	22	0	0	5	NA	MII	PN Present	2PN	10	0	1	0	0	0	0	0	1	0	0	0	0	0	0	0	0	0	0	0	0	0	Positive	2010	>10%	>4	Other	1	0	0	0
1563	A	1	23.0518	0	0	ICSI	1050	NA	8	0	22	0	0	0	NA	MII	No PN obs	0PN	10	0	1	0	0	0	0	0	1	0	0	0	0	0	0	0	0	0	0	0	0	0	Positive	2010	<=10%	0-1	Other	1	0	0	0
1564	A	1	23.0518	0	0	ICSI	1050	NA	8	0	22	0	0	0	NA	MII	No PN obs	0PN	10	0	1	0	0	0	0	0	1	0	0	0	0	0	0	0	0	0	0	0	0	0	Positive	2010	<=10%	0-1	Other	1	0	0	0
1565	A	2	23.7954	0	0	ICSI	1100	NA	7	4	233	1	1	0	NA	Atredic	NA	NA	10	0	1	0	0	0	0	0	0	0	0	0	0	0	0	0	0	0	0	0	0	0	Positive	2010	<=10%	0-1	Other	0	0	0	0
1566	A	2	23.7954	0	0	ICSI	1100	NA	7	4	233	1	1	0	NA	MII	NA	Atretisk	10	0	1	0	0	0	0	0	0	0	0	0	0	0	0	0	0	0	0	0	0	0	Positive	2010	<=10%	0-1	Other	0	0	0	0
1567	A	2	23.7954	0	0	ICSI	1100	NA	7	4	233	1	1	4	NA	MII	PN Fade	2PN	8	1	1	0	0	0	0	0	0	0	0	0	0	0	0	0	0	0	0	0	0	0	Positive	2010	<=10%	4	Frozen	0	0	0	0
1568	A	2	23.7954	0	0	ICSI	1100	NA	7	4	233	1	1	4	NA	MII	Cleaved	2PN	117	0	1	0	0	0	0	0	0	0	0	0	0	0	0	0	0	0	0	0	0	0	Positive	2010	<=10%	4	Transfered	0	0	0	0
1569	A	2	23.7954	0	0	ICSI	1100	NA	7	4	233	1	1	3	NA	MII	PN Present	2PN	8	1	1	0	0	0	0	0	0	0	0	0	0	0	0	0	0	0	0	0	0	0	Positive	2010	<=10%	3	Frozen	0	0	0	0
1570	A	2	23.7954	0	0	ICSI	1100	NA	7	4	233	1	1	4	NA	MII	Cleaved	2PN	8	1	1	0	0	0	0	0	0	0	0	0	0	0	0	0	0	0	0	0	0	0	Positive	2010	<=10%	4	Frozen	0	0	0	0
1571	A	2	23.7954	0	0	ICSI	1100	NA	7	4	233	1	1	5	NA	MII	PN Fade	2PN	8	1	1	0	0	0	0	0	0	0	0	0	0	0	0	0	0	0	0	0	0	0	Positive	2010	<=10%	>4	Frozen	0	0	0	0
1572	A	1	20.4382	0	1	IVF	1950	NA	10	9	0	0	0	4	NA	NA	Cleaved	2PN	8	1	1	0	0	1	0	0	0	0	0	0	0	0	0	0	0	0	0	0	0	0	Negative	2009	<=10%	4	Frozen	0	0	0	1
1573	A	1	20.4382	0	1	IVF	1950	NA	10	9	0	0	0	4	NA	NA	Cleaved	2PN	117	0	1	0	0	1	0	0	0	0	0	0	0	0	0	0	0	0	0	0	0	0	Negative	2009	<=10%	4	Transfered	0	0	0	1
1574	A	1	20.4382	0	1	IVF	1950	NA	10	9	0	0	0	4	NA	NA	NA	2PN	10	1	1	0	0	1	0	0	0	0	0	0	0	0	0	0	0	0	0	0	0	0	Negative	2009	<=10%	4	Other	0	0	0	1
1575	A	1	20.4382	0	1	IVF	1950	NA	10	9	0	0	0	4	NA	NA	Cleaved	2PN	8	1	1	0	0	1	0	0	0	0	0	0	0	0	0	0	0	0	0	0	0	0	Negative	2009	<=10%	4	Frozen	0	0	0	1
1576	A	1	20.4382	0	1	IVF	1950	NA	10	9	0	0	0	4	NA	NA	Cleaved	0PN	117	1	1	0	0	1	0	0	0	0	0	0	0	0	0	0	0	0	0	0	0	0	Negative	2009	<=10%	4	Transfered	0	0	0	1
1577	A	1	20.4382	0	1	IVF	1950	NA	10	9	0	0	0	4	NA	NA	Cleaved	2PN	8	1	1	0	0	1	0	0	0	0	0	0	0	0	0	0	0	0	0	0	0	0	Negative	2009	<=10%	4	Frozen	0	0	0	1
1578	A	1	20.4382	0	1	IVF	1950	NA	10	9	0	0	0	5	NA	NA	Cleaving	2PN	10	1	1	0	0	1	0	0	0	0	0	0	0	0	0	0	0	0	0	0	0	0	Negative	2009	<=10%	>4	Other	0	0	0	1
1579	A	1	20.4382	0	1	IVF	1950	NA	10	9	0	0	0	4	NA	NA	Cleaving	2PN	8	1	1	0	0	1	0	0	0	0	0	0	0	0	0	0	0	0	0	0	0	0	Negative	2009	<=10%	4	Frozen	0	0	0	1
1580	A	1	20.4382	0	1	IVF	1950	NA	10	9	0	0	0	4	NA	NA	Cleaving	2PN	8	1	1	0	0	1	0	0	0	0	0	0	0	0	0	0	0	0	0	0	0	0	Negative	2009	<=10%	4	Frozen	0	0	0	1
1581	A	1	20.4382	0	1	IVF	1950	NA	10	9	0	0	0	4	NA	NA	Cleaved	2PN	8	1	1	0	0	1	0	0	0	0	0	0	0	0	0	0	0	0	0	0	0	0	Negative	2009	<=10%	4	Frozen	0	0	0	1
1582	A	1	19.8413	0	0	ICSI	1350	NA	10	0	170	1	1	5	NA	MII	PN Present	2PN	10	0	1	0	0	0	0	0	0	0	0	0	0	0	0	0	0	1	0	0	0	0	Positive	2010	>10%	>4	Other	1	0	0	0
1583	A	1	19.8413	0	0	ICSI	1350	NA	10	0	170	1	1	1	NA	MII	Cleaving	0PN	10	0	1	0	0	0	0	0	0	0	0	0	0	0	0	0	0	1	0	0	0	0	Positive	2010	<=10%	0-1	Other	1	0	0	0
1584	A	1	19.8413	0	0	ICSI	1350	NA	10	0	170	1	1	1	NA	MII	Cleaved	2PN	10	0	1	0	0	0	0	0	0	0	0	0	0	0	0	0	0	1	0	0	0	0	Positive	2010	<=10%	0-1	Other	1	0	0	0
1585	A	1	19.8413	0	0	ICSI	1350	NA	10	0	170	1	1	1	NA	MII	No PN obs	0PN	10	0	1	0	0	0	0	0	0	0	0	0	0	0	0	0	0	1	0	0	0	0	Positive	2010	<=10%	0-1	Other	1	0	0	0
1586	A	1	19.8413	0	0	ICSI	1350	NA	10	0	170	1	1	1	NA	MII	No PN obs	0PN	10	0	1	0	0	0	0	0	0	0	0	0	0	0	0	0	0	1	0	0	0	0	Positive	2010	<=10%	0-1	Other	1	0	0	0
1587	A	1	19.8413	0	0	ICSI	1350	NA	10	0	170	1	1	3	NA	MII	Cleaved	0PN	10	0	1	0	0	0	0	0	0	0	0	0	0	0	0	0	0	1	0	0	0	0	Positive	2010	>10%	3	Other	1	0	0	0
1588	A	1	19.8413	0	0	ICSI	1350	NA	10	0	170	1	1	6	NA	MII	Cleaved	0PN	117	0	1	0	0	0	0	0	0	0	0	0	0	0	0	0	0	1	0	0	0	0	Positive	2010	<=10%	>4	Transfered	1	0	0	0
1589	A	1	19.8413	0	0	ICSI	1350	NA	10	0	170	1	1	5	NA	MII	Cleaved	2PN	10	0	1	0	0	0	0	0	0	0	0	0	0	0	0	0	0	1	0	0	0	0	Positive	2010	<=10%	>4	Other	1	0	0	0
1590	A	1	19.8413	0	0	ICSI	1350	NA	10	0	170	1	1	5	NA	MII	Cleaved	0PN	117	0	1	0	0	0	0	0	0	0	0	0	0	0	0	0	0	1	0	0	0	0	Positive	2010	<=10%	>4	Transfered	1	0	0	0
1591	A	1	19.8413	0	0	ICSI	1350	NA	10	0	170	1	1	1	NA	MII	Cleaved	0PN	10	0	1	0	0	0	0	0	0	0	0	0	0	0	0	0	0	1	0	0	0	0	Positive	2010	<=10%	0-1	Other	1	0	0	0
1592	A	1	26.1719	0	1	ICSI	1350	NA	9	0	287	1	1	0	NA	MII	NA	Atretisk	10	0	1	0	0	0	0	0	1	0	0	0	0	0	0	0	0	0	1	0	0	0	Positive	2010	<=10%	0-1	Other	1	0	0	0
1593	A	1	26.1719	0	1	ICSI	1350	NA	9	0	287	1	1	0	NA	MII	No PN obs	0PN	10	0	1	0	0	0	0	0	1	0	0	0	0	0	0	0	0	0	1	0	0	0	Positive	2010	<=10%	0-1	Other	1	0	0	0
1594	A	1	26.1719	0	1	ICSI	1350	NA	9	0	287	1	1	4	NA	MII	Cleaved	0PN	10	0	1	0	0	0	0	0	1	0	0	0	0	0	0	0	0	0	1	0	0	0	Positive	2010	>10%	4	Other	1	0	0	0
1595	A	1	26.1719	0	1	ICSI	1350	NA	9	0	287	1	1	0	NA	MI	NA	NA	10	0	1	0	0	0	0	0	1	0	0	0	0	0	0	0	0	0	1	0	0	0	Positive	2010	<=10%	0-1	Other	1	0	0	0
1596	A	1	26.1719	0	1	ICSI	1350	NA	9	0	287	1	1	3	NA	MII	Cleaved	0PN	10	0	1	0	0	0	0	0	1	0	0	0	0	0	0	0	0	0	1	0	0	0	Positive	2010	>10%	3	Other	1	0	0	0
1597	A	1	26.1719	0	1	ICSI	1350	NA	9	0	287	1	1	4	NA	MII	Cleaved	2PN	10	0	1	0	0	0	0	0	1	0	0	0	0	0	0	0	0	0	1	0	0	0	Positive	2010	>10%	4	Other	1	0	0	0
1598	A	1	26.1719	0	1	ICSI	1350	NA	9	0	287	1	1	8	NA	MII	Cleaved	0PN	10	0	1	0	0	0	0	0	1	0	0	0	0	0	0	0	0	0	1	0	0	0	Positive	2010	>10%	>4	Other	1	0	0	0
1599	A	1	26.1719	0	1	ICSI	1350	NA	9	0	287	1	1	5	NA	MII	Cleaved	0PN	10	0	1	0	0	0	0	0	1	0	0	0	0	0	0	0	0	0	1	0	0	0	Positive	2010	>10%	>4	Other	1	0	0	0
1600	A	1	26.1719	0	1	ICSI	1350	NA	9	0	287	1	1	4	NA	MII	Cleaved	0PN	117	0	1	0	0	0	0	0	1	0	0	0	0	0	0	0	0	0	1	0	0	0	Positive	2010	<=10%	4	Transfered	1	0	0	0
1601	A	1	29.6296	0	0	IVF	2475	NA	7	1	0	0	0	1	NA	NA	NA	0PN	10	0	1	0	0	0	0	0	0	0	0	0	0	0	0	0	0	0	0	0	0	0	Negative	2008	<=10%	0-1	Other	0	0	0	0
1602	A	1	29.6296	0	0	IVF	2475	NA	7	1	0	0	0	4	NA	NA	NA	2PN	117	0	1	0	0	0	0	0	0	0	0	0	0	0	0	0	0	0	0	0	0	0	Negative	2008	<=10%	4	Transfered	0	0	0	0
1603	A	1	29.6296	0	0	IVF	2475	NA	7	1	0	0	0	2	NA	NA	NA	2PN	10	1	1	0	0	0	0	0	0	0	0	0	0	0	0	0	0	0	0	0	0	0	Negative	2008	>10%	2	Other	0	0	0	0
1604	A	1	29.6296	0	0	IVF	2475	NA	7	1	0	0	0	1	NA	NA	NA	0PN	10	0	1	0	0	0	0	0	0	0	0	0	0	0	0	0	0	0	0	0	0	0	Negative	2008	<=10%	0-1	Other	0	0	0	0
1605	A	1	29.6296	0	0	IVF	2475	NA	7	1	0	0	0	1	NA	NA	NA	0PN	10	0	1	0	0	0	0	0	0	0	0	0	0	0	0	0	0	0	0	0	0	0	Negative	2008	<=10%	0-1	Other	0	0	0	0
1606	A	1	29.6296	0	0	IVF	2475	NA	7	1	0	0	0	1	NA	NA	NA	0PN	10	0	1	0	0	0	0	0	0	0	0	0	0	0	0	0	0	0	0	0	0	0	Negative	2008	<=10%	0-1	Other	0	0	0	0
1607	A	1	29.6296	0	0	IVF	2475	NA	7	1	0	0	0	1	NA	NA	NA	0PN	10	0	1	0	0	0	0	0	0	0	0	0	0	0	0	0	0	0	0	0	0	0	Negative	2008	<=10%	0-1	Other	0	0	0	0
1608	A	3	26.5432	0	0	ICSI	2137.5	NA	12	9	0	0	0	4	NA	MII	PN Fade	2PN	117	1	1	0	0	0	0	0	0	0	0	0	0	0	0	0	0	0	0	0	0	0	Negative	2009	>10%	4	Transfered	0	0	0	0
1609	A	3	26.5432	0	0	ICSI	2137.5	NA	12	9	0	0	0	4	NA	MII	Cleaved	2PN	10	1	1	0	0	0	0	0	0	0	0	0	0	0	0	0	0	0	0	0	0	0	Negative	2009	<=10%	4	Other	0	0	0	0
1610	A	3	26.5432	0	0	ICSI	2137.5	NA	12	9	0	0	0	4	NA	MII	PN Fade	2PN	117	1	1	0	0	0	0	0	0	0	0	0	0	0	0	0	0	0	0	0	0	0	Negative	2009	<=10%	4	Transfered	0	0	0	0
1611	A	3	26.5432	0	0	ICSI	2137.5	NA	12	9	0	0	0	4	NA	MII	Cleaved	2PN	117	0	1	0	0	0	0	0	0	0	0	0	0	0	0	0	0	0	0	0	0	0	Negative	2009	<=10%	4	Transfered	0	0	0	0
1612	A	3	26.5432	0	0	ICSI	2137.5	NA	12	9	0	0	0	2	NA	MII	PN Present	2PN	117	1	1	0	0	0	0	0	0	0	0	0	0	0	0	0	0	0	0	0	0	0	Negative	2009	>10%	2	Transfered	0	0	0	0
1613	A	3	26.5432	0	0	ICSI	2137.5	NA	12	9	0	0	0	4	NA	MII	PN Fade	2PN	10	1	1	0	0	0	0	0	0	0	0	0	0	0	0	0	0	0	0	0	0	0	Negative	2009	>10%	4	Other	0	0	0	0
1614	A	3	26.5432	0	0	ICSI	2137.5	NA	12	9	0	0	0	0	NA	MI	NA	NA	10	0	1	0	0	0	0	0	0	0	0	0	0	0	0	0	0	0	0	0	0	0	Negative	2009	<=10%	0-1	Other	0	0	0	0
1615	A	3	26.5432	0	0	ICSI	2137.5	NA	12	9	0	0	0	3	NA	MII	Cleaved	2PN	10	1	1	0	0	0	0	0	0	0	0	0	0	0	0	0	0	0	0	0	0	0	Negative	2009	>10%	3	Other	0	0	0	0
1616	A	3	26.5432	0	0	ICSI	2137.5	NA	12	9	0	0	0	4	NA	MII	Cleaved	2PN	117	1	1	0	0	0	0	0	0	0	0	0	0	0	0	0	0	0	0	0	0	0	Negative	2009	<=10%	4	Transfered	0	0	0	0
1617	A	3	26.5432	0	0	ICSI	2137.5	NA	12	9	0	0	0	4	NA	MII	PN Fade	2PN	10	1	1	0	0	0	0	0	0	0	0	0	0	0	0	0	0	0	0	0	0	0	Negative	2009	<=10%	4	Other	0	0	0	0
1618	A	3	26.5432	0	0	ICSI	2137.5	NA	12	9	0	0	0	1	NA	MII	No PN obs	0PN	10	0	1	0	0	0	0	0	0	0	0	0	0	0	0	0	0	0	0	0	0	0	Negative	2009	<=10%	0-1	Other	0	0	0	0
1619	A	3	26.5432	0	0	ICSI	2137.5	NA	12	9	0	0	0	4	NA	MII	PN Fade	2PN	10	1	1	0	0	0	0	0	0	0	0	0	0	0	0	0	0	0	0	0	0	0	Negative	2009	>10%	4	Other	0	0	0	0
1620	A	7	30.5556	0	0	ICSI	3300	NA	7	3	8	0	0	3	NA	MII	PN Present	2PN	10	1	1	0	0	0	0	0	0	0	0	0	0	0	0	0	0	1	0	0	0	0	Negative	2010	<=10%	3	Other	1	0	0	0
1621	A	7	30.5556	0	0	ICSI	3300	NA	7	3	8	0	0	4	NA	MII	Cleaved	2PN	117	0	1	0	0	0	0	0	0	0	0	0	0	0	0	0	0	1	0	0	0	0	Negative	2010	>10%	4	Transfered	1	0	0	0
1622	A	7	30.5556	0	0	ICSI	3300	NA	7	3	8	0	0	5	NA	MII	PN Fade	2PN	10	1	1	0	0	0	0	0	0	0	0	0	0	0	0	0	0	1	0	0	0	0	Negative	2010	<=10%	>4	Other	1	0	0	0
1623	A	7	30.5556	0	0	ICSI	3300	NA	7	3	8	0	0	3	NA	MII	PN Present	2PN	10	1	1	0	0	0	0	0	0	0	0	0	0	0	0	0	0	1	0	0	0	0	Negative	2010	<=10%	3	Other	1	0	0	0
1624	A	7	30.5556	0	0	ICSI	3300	NA	7	3	8	0	0	0	NA	MII	No PN obs	0PN	10	0	1	0	0	0	0	0	0	0	0	0	0	0	0	0	0	1	0	0	0	0	Negative	2010	<=10%	0-1	Other	1	0	0	0
1625	A	7	30.5556	0	0	ICSI	3300	NA	7	3	8	0	0	4	NA	MII	Cleaved	2PN	117	0	1	0	0	0	0	0	0	0	0	0	0	0	0	0	0	1	0	0	0	0	Negative	2010	<=10%	4	Transfered	1	0	0	0
1626	A	7	30.5556	0	0	ICSI	3300	NA	7	3	8	0	0	0	NA	MII	NA	0PN	10	0	1	0	0	0	0	0	0	0	0	0	0	0	0	0	0	1	0	0	0	0	Negative	2010	<=10%	0-1	Other	1	0	0	0
1627	A	4	22.4082	0	0	IVF	NA	2100	8	2	0	0	0	6	NA	NA	PN Present	4PN	10	0	2	0	0	0	0	0	0	0	0	0	0	0	0	0	0	0	0	0	0	0	Negative	2010	>10%	>4	Other	0	0	0	0
1628	A	4	22.4082	0	0	IVF	NA	2100	8	2	0	0	0	4	NA	NA	PN Present	2PN	8	1	2	0	0	0	0	0	0	0	0	0	0	0	0	0	0	0	0	0	0	0	Negative	2010	>10%	4	Frozen	0	0	0	0
1629	A	4	22.4082	0	0	IVF	NA	2100	8	2	0	0	0	1	NA	NA	PN Present	2PN	10	0	2	0	0	0	0	0	0	0	0	0	0	0	0	0	0	0	0	0	0	0	Negative	2010	<=10%	0-1	Other	0	0	0	0
1630	A	4	22.4082	0	0	IVF	NA	2100	8	2	0	0	0	4	NA	NA	PN Fade	2PN	10	0	2	0	0	0	0	0	0	0	0	0	0	0	0	0	0	0	0	0	0	0	Negative	2010	>10%	4	Other	0	0	0	0
1631	A	4	22.4082	0	0	IVF	NA	2100	8	2	0	0	0	4	NA	NA	PN Present	2PN	10	0	2	0	0	0	0	0	0	0	0	0	0	0	0	0	0	0	0	0	0	0	Negative	2010	<=10%	4	Other	0	0	0	0
1632	A	4	22.4082	0	0	IVF	NA	2100	8	2	0	0	0	4	NA	NA	PN Fade	2PN	117	0	2	0	0	0	0	0	0	0	0	0	0	0	0	0	0	0	0	0	0	0	Negative	2010	<=10%	4	Transfered	0	0	0	0
1633	A	4	22.4082	0	0	IVF	NA	2100	8	2	0	0	0	4	NA	NA	PN Present	2PN	8	1	2	0	0	0	0	0	0	0	0	0	0	0	0	0	0	0	0	0	0	0	Negative	2010	>10%	4	Frozen	0	0	0	0
1634	A	4	22.4082	0	0	IVF	NA	2100	8	2	0	0	0	2	NA	NA	PN Present	2PN	10	0	2	0	0	0	0	0	0	0	0	0	0	0	0	0	0	0	0	0	0	0	Negative	2010	>10%	2	Other	0	0	0	0
1635	A	5	22.4082	0	0	IVF	1650	NA	7	0	161	1	1	0	NA	NA	NA	0PN	10	0	2	0	0	0	0	0	0	1	0	0	0	0	0	0	0	0	0	0	0	0	Positive	2010	<=10%	0-1	Other	0	0	0	0
1636	A	5	22.4082	0	0	IVF	1650	NA	7	0	161	1	1	2	NA	NA	NA	2PN	10	0	2	0	0	0	0	0	0	1	0	0	0	0	0	0	0	0	0	0	0	0	Positive	2010	>10%	2	Other	0	0	0	0
1637	A	5	22.4082	0	0	IVF	1650	NA	7	0	161	1	1	0	NA	NA	NA	3PN	10	0	2	0	0	0	0	0	0	1	0	0	0	0	0	0	0	0	0	0	0	0	Positive	2010	<=10%	0-1	Other	0	0	0	0
1638	A	5	22.4082	0	0	IVF	1650	NA	7	0	161	1	1	4	NA	NA	NA	2PN	10	0	2	0	0	0	0	0	0	1	0	0	0	0	0	0	0	0	0	0	0	0	Positive	2010	>10%	4	Other	0	0	0	0
1639	A	5	22.4082	0	0	IVF	1650	NA	7	0	161	1	1	3	NA	NA	NA	2PN	10	0	2	0	0	0	0	0	0	1	0	0	0	0	0	0	0	0	0	0	0	0	Positive	2010	<=10%	3	Other	0	0	0	0
1640	A	5	22.4082	0	0	IVF	1650	NA	7	0	161	1	1	4	NA	NA	NA	2PN	117	0	2	0	0	0	0	0	0	1	0	0	0	0	0	0	0	0	0	0	0	0	Positive	2010	>10%	4	Transfered	0	0	0	0
1641	A	5	22.4082	0	0	IVF	1650	NA	7	0	161	1	1	0	NA	NA	NA	0PN	10	0	2	0	0	0	0	0	0	1	0	0	0	0	0	0	0	0	0	0	0	0	Positive	2010	<=10%	0-1	Other	0	0	0	0
1642	A	2	18.937	0	2	ICSI	2700	NA	4	0	0	0	0	1	NA	MII	PN Present	2PN	10	0	1	0	0	0	0	0	0	0	0	0	0	0	0	0	0	1	0	0	0	0	Negative	2010	<=10%	0-1	Other	1	0	0	0
1643	A	2	18.937	0	2	ICSI	2700	NA	4	0	0	0	0	3	NA	MII	PN Present	2PN	117	0	1	0	0	0	0	0	0	0	0	0	0	0	0	0	0	1	0	0	0	0	Negative	2010	<=10%	3	Transfered	1	0	0	0
1644	A	2	18.937	0	2	ICSI	2700	NA	4	0	0	0	0	4	NA	MII	No PN obs	0PN	10	0	1	0	0	0	0	0	0	0	0	0	0	0	0	0	0	1	0	0	0	0	Negative	2010	>10%	4	Other	1	0	0	0
1645	A	2	18.937	0	2	ICSI	2700	NA	4	0	0	0	0	3	NA	MII	PN Present	0PN	10	0	1	0	0	0	0	0	0	0	0	0	0	0	0	0	0	1	0	0	0	0	Negative	2010	<=10%	3	Other	1	0	0	0
1646	A	4	25.9701	0	0	IVF	2466.66	NA	7	2	407	2	2	1	NA	NA	PN Present	2PN	10	0	1	0	0	0	0	0	0	0	0	0	0	0	0	0	0	0	0	0	0	0	Positive	2010	<=10%	0-1	Other	0	0	0	0
1647	A	4	25.9701	0	0	IVF	2466.66	NA	7	2	407	2	2	4	NA	NA	PN Fade	2PN	8	1	1	0	0	0	0	0	0	0	0	0	0	0	0	0	0	0	0	0	0	0	Positive	2010	<=10%	4	Frozen	0	0	0	0
1648	A	4	25.9701	0	0	IVF	2466.66	NA	7	2	407	2	2	0	NA	NA	NA	0PN	10	0	1	0	0	0	0	0	0	0	0	0	0	0	0	0	0	0	0	0	0	0	Positive	2010	<=10%	0-1	Other	0	0	0	0
1649	A	4	25.9701	0	0	IVF	2466.66	NA	7	2	407	2	2	4	NA	NA	PN Fade	2PN	117	0	1	0	0	0	0	0	0	0	0	0	0	0	0	0	0	0	0	0	0	0	Positive	2010	<=10%	4	Transfered	0	0	0	0
1650	A	4	25.9701	0	0	IVF	2466.66	NA	7	2	407	2	2	4	NA	NA	Cleaved	1PN	10	0	1	0	0	0	0	0	0	0	0	0	0	0	0	0	0	0	0	0	0	0	Positive	2010	<=10%	4	Other	0	0	0	0
1651	A	4	25.9701	0	0	IVF	2466.66	NA	7	2	407	2	2	0	NA	NA	NA	0PN	10	0	1	0	0	0	0	0	0	0	0	0	0	0	0	0	0	0	0	0	0	0	Positive	2010	<=10%	0-1	Other	0	0	0	0
1652	A	4	25.9701	0	0	IVF	2466.66	NA	7	2	407	2	2	3	NA	NA	PN Present	2PN	8	1	1	0	0	0	0	0	0	0	0	0	0	0	0	0	0	0	0	0	0	0	Positive	2010	<=10%	3	Frozen	0	0	0	0
1653	A	1	20.2812	0	1	IVF	1500	NA	7	2	273	1	1	0	NA	NA	NA	Skal	10	0	1	0	0	0	0	0	0	1	0	1	0	0	0	0	0	0	0	0	0	0	Positive	2008	<=10%	0-1	Other	0	0	1	0
1654	A	1	20.2812	0	1	IVF	1500	NA	7	2	273	1	1	4	NA	NA	NA	2PN	10	0	1	0	0	0	0	0	0	1	0	1	0	0	0	0	0	0	0	0	0	0	Positive	2008	>10%	4	Other	0	0	1	0
1655	A	1	20.2812	0	1	IVF	1500	NA	7	2	273	1	1	3	NA	NA	NA	2PN	10	0	1	0	0	0	0	0	0	1	0	1	0	0	0	0	0	0	0	0	0	0	Positive	2008	>10%	3	Other	0	0	1	0
1656	A	1	20.2812	0	1	IVF	1500	NA	7	2	273	1	1	3	NA	NA	NA	2PN	10	1	1	0	0	0	0	0	0	1	0	1	0	0	0	0	0	0	0	0	0	0	Positive	2008	<=10%	3	Other	0	0	1	0
1657	A	1	20.2812	0	1	IVF	1500	NA	7	2	273	1	1	4	NA	NA	NA	2PN	117	0	1	0	0	0	0	0	0	1	0	1	0	0	0	0	0	0	0	0	0	0	Positive	2008	<=10%	4	Transfered	0	0	1	0
1658	A	1	20.2812	0	1	IVF	1500	NA	7	2	273	1	1	4	NA	NA	NA	1PN	10	0	1	0	0	0	0	0	0	1	0	1	0	0	0	0	0	0	0	0	0	0	Positive	2008	>10%	4	Other	0	0	1	0
1659	A	1	20.2812	0	1	IVF	1500	NA	7	2	273	1	1	4	NA	NA	NA	2PN	117	1	1	0	0	0	0	0	0	1	0	1	0	0	0	0	0	0	0	0	0	0	Positive	2008	<=10%	4	Transfered	0	0	1	0
1660	A	1	21.7993	0	1	ICSI	1125	NA	13	0	0	0	0	0	NA	MII	No PN obs	0PN	10	0	1	0	0	0	0	0	1	0	0	0	0	0	0	0	1	0	0	0	0	0	Negative	2010	<=10%	0-1	Other	1	0	0	0
1661	A	1	21.7993	0	1	ICSI	1125	NA	13	0	0	0	0	0	NA	MII	No PN obs	0PN	10	0	1	0	0	0	0	0	1	0	0	0	0	0	0	0	1	0	0	0	0	0	Negative	2010	<=10%	0-1	Other	1	0	0	0
1662	A	1	21.7993	0	1	ICSI	1125	NA	13	0	0	0	0	0	NA	MII	No PN obs	0PN	10	0	1	0	0	0	0	0	1	0	0	0	0	0	0	0	1	0	0	0	0	0	Negative	2010	<=10%	0-1	Other	1	0	0	0
1663	A	1	21.7993	0	1	ICSI	1125	NA	13	0	0	0	0	0	NA	MII	No PN obs	0PN	10	0	1	0	0	0	0	0	1	0	0	0	0	0	0	0	1	0	0	0	0	0	Negative	2010	<=10%	0-1	Other	1	0	0	0
1664	A	1	21.7993	0	1	ICSI	1125	NA	13	0	0	0	0	0	NA	MII	No PN obs	0PN	10	0	1	0	0	0	0	0	1	0	0	0	0	0	0	0	1	0	0	0	0	0	Negative	2010	<=10%	0-1	Other	1	0	0	0
1665	A	1	21.7993	0	1	ICSI	1125	NA	13	0	0	0	0	0	NA	MII	No PN obs	0PN	10	0	1	0	0	0	0	0	1	0	0	0	0	0	0	0	1	0	0	0	0	0	Negative	2010	<=10%	0-1	Other	1	0	0	0
1666	A	1	21.7993	0	1	ICSI	1125	NA	13	0	0	0	0	0	NA	MII	PN Fade	1PN	10	0	1	0	0	0	0	0	1	0	0	0	0	0	0	0	1	0	0	0	0	0	Negative	2010	<=10%	0-1	Other	1	0	0	0
1667	A	1	21.7993	0	1	ICSI	1125	NA	13	0	0	0	0	0	NA	MII	No PN obs	0PN	10	0	1	0	0	0	0	0	1	0	0	0	0	0	0	0	1	0	0	0	0	0	Negative	2010	<=10%	0-1	Other	1	0	0	0
1668	A	1	21.7993	0	1	ICSI	1125	NA	13	0	0	0	0	0	NA	MII	No PN obs	0PN	10	0	1	0	0	0	0	0	1	0	0	0	0	0	0	0	1	0	0	0	0	0	Negative	2010	<=10%	0-1	Other	1	0	0	0
1669	A	1	21.7993	0	1	ICSI	1125	NA	13	0	0	0	0	0	NA	MII	No PN obs	0PN	10	0	1	0	0	0	0	0	1	0	0	0	0	0	0	0	1	0	0	0	0	0	Negative	2010	<=10%	0-1	Other	1	0	0	0
1670	A	1	21.7993	0	1	ICSI	1125	NA	13	0	0	0	0	4	NA	MII	No PN obs	2PN	117	0	1	0	0	0	0	0	1	0	0	0	0	0	0	0	1	0	0	0	0	0	Negative	2010	>10%	4	Transfered	1	0	0	0
1671	A	1	21.7993	0	1	ICSI	1125	NA	13	0	0	0	0	0	NA	MII	No PN obs	0PN	10	0	1	0	0	0	0	0	1	0	0	0	0	0	0	0	1	0	0	0	0	0	Negative	2010	<=10%	0-1	Other	1	0	0	0
1672	A	1	21.7993	0	1	ICSI	1125	NA	13	0	0	0	0	0	NA	MII	No PN obs	0PN	10	0	1	0	0	0	0	0	1	0	0	0	0	0	0	0	1	0	0	0	0	0	Negative	2010	<=10%	0-1	Other	1	0	0	0
1673	A	1	19.5918	0	0	IVF	2212.5	NA	7	2	0	0	0	4	NA	NA	Cleaved	2PN	117	1	1	0	0	0	0	0	0	1	0	0	0	0	0	0	0	0	0	0	0	0	Negative	2009	>10%	4	Transfered	0	0	0	0
1674	A	1	19.5918	0	0	IVF	2212.5	NA	7	2	0	0	0	4	NA	NA	PN Fade	2PN	117	0	1	0	0	0	0	0	0	1	0	0	0	0	0	0	0	0	0	0	0	0	Negative	2009	<=10%	4	Transfered	0	0	0	0
1675	A	1	19.5918	0	0	IVF	2212.5	NA	7	2	0	0	0	1	NA	NA	PN Fade	1PN	10	0	1	0	0	0	0	0	0	1	0	0	0	0	0	0	0	0	0	0	0	0	Negative	2009	<=10%	0-1	Other	0	0	0	0
1676	A	1	19.5918	0	0	IVF	2212.5	NA	7	2	0	0	0	4	NA	NA	Cleaved	2PN	117	1	1	0	0	0	0	0	0	1	0	0	0	0	0	0	0	0	0	0	0	0	Negative	2009	>10%	4	Transfered	0	0	0	0
1677	A	1	19.5918	0	0	IVF	2212.5	NA	7	2	0	0	0	0	NA	NA	NA	Skal	10	0	1	0	0	0	0	0	0	1	0	0	0	0	0	0	0	0	0	0	0	0	Negative	2009	<=10%	0-1	Other	0	0	0	0
1678	A	1	19.5918	0	0	IVF	2212.5	NA	7	2	0	0	0	1	NA	NA	No PN obs	0PN	10	0	1	0	0	0	0	0	0	1	0	0	0	0	0	0	0	0	0	0	0	0	Negative	2009	<=10%	0-1	Other	0	0	0	0
1679	A	1	19.5918	0	0	IVF	2212.5	NA	7	2	0	0	0	6	NA	NA	PN Present	2PN	10	0	1	0	0	0	0	0	0	1	0	0	0	0	0	0	0	0	0	0	0	0	Negative	2009	>10%	>4	Other	0	0	0	0
1680	A	3	19.9184	0	0	IVF	1687.5	NA	5	2	588	0	0	4	NA	NA	Cleaved	2PN	8	1	1	0	0	0	0	0	0	1	0	0	0	0	0	0	0	0	0	0	0	0	Positive	2010	>10%	4	Frozen	0	0	0	0
1681	A	3	19.9184	0	0	IVF	1687.5	NA	5	2	588	0	0	0	NA	NA	No PN obs	0PN	10	0	1	0	0	0	0	0	0	1	0	0	0	0	0	0	0	0	0	0	0	0	Positive	2010	<=10%	0-1	Other	0	0	0	0
1682	A	3	19.9184	0	0	IVF	1687.5	NA	5	2	588	0	0	4	NA	NA	Cleaved	2PN	8	1	1	0	0	0	0	0	0	1	0	0	0	0	0	0	0	0	0	0	0	0	Positive	2010	<=10%	4	Frozen	0	0	0	0
1683	A	3	19.9184	0	0	IVF	1687.5	NA	5	2	588	0	0	0	NA	NA	No PN obs	0PN	10	0	1	0	0	0	0	0	0	1	0	0	0	0	0	0	0	0	0	0	0	0	Positive	2010	<=10%	0-1	Other	0	0	0	0
1684	A	3	19.9184	0	0	IVF	1687.5	NA	5	2	588	0	0	4	NA	NA	Cleaved	2PN	117	0	1	0	0	0	0	0	0	1	0	0	0	0	0	0	0	0	0	0	0	0	Positive	2010	<=10%	4	Transfered	0	0	0	0
1685	A	1	27.7008	5	0	IVF	1912.5	NA	12	0	0	0	0	4	NA	NA	PN Fade	2PN	117	0	1	0	0	0	0	0	0	0	0	0	0	0	0	0	0	0	0	0	0	0	Negative	2010	<=10%	4	Transfered	0	0	0	0
1686	A	1	27.7008	5	0	IVF	1912.5	NA	12	0	0	0	0	0	NA	NA	NA	Skal	10	0	1	0	0	0	0	0	0	0	0	0	0	0	0	0	0	0	0	0	0	0	Negative	2010	<=10%	0-1	Other	0	0	0	0
1687	A	1	27.7008	5	0	IVF	1912.5	NA	12	0	0	0	0	0	NA	NA	NA	0PN	10	0	1	0	0	0	0	0	0	0	0	0	0	0	0	0	0	0	0	0	0	0	Negative	2010	<=10%	0-1	Other	0	0	0	0
1688	A	1	27.7008	5	0	IVF	1912.5	NA	12	0	0	0	0	0	NA	NA	NA	0PN	10	0	1	0	0	0	0	0	0	0	0	0	0	0	0	0	0	0	0	0	0	0	Negative	2010	<=10%	0-1	Other	0	0	0	0
1689	A	1	27.7008	5	0	IVF	1912.5	NA	12	0	0	0	0	0	NA	NA	NA	0PN	10	0	1	0	0	0	0	0	0	0	0	0	0	0	0	0	0	0	0	0	0	0	Negative	2010	<=10%	0-1	Other	0	0	0	0
1690	A	1	27.7008	5	0	IVF	1912.5	NA	12	0	0	0	0	0	NA	NA	NA	NA	10	0	1	0	0	0	0	0	0	0	0	0	0	0	0	0	0	0	0	0	0	0	Negative	2010	<=10%	0-1	Other	0	0	0	0
1691	A	1	27.7008	5	0	IVF	1912.5	NA	12	0	0	0	0	0	NA	NA	NA	0PN	10	0	1	0	0	0	0	0	0	0	0	0	0	0	0	0	0	0	0	0	0	0	Negative	2010	<=10%	0-1	Other	0	0	0	0
1692	A	1	27.7008	5	0	IVF	1912.5	NA	12	0	0	0	0	0	NA	NA	NA	NA	10	0	1	0	0	0	0	0	0	0	0	0	0	0	0	0	0	0	0	0	0	0	Negative	2010	<=10%	0-1	Other	0	0	0	0
1693	A	1	27.7008	5	0	IVF	1912.5	NA	12	0	0	0	0	0	NA	NA	NA	0PN	10	0	1	0	0	0	0	0	0	0	0	0	0	0	0	0	0	0	0	0	0	0	Negative	2010	<=10%	0-1	Other	0	0	0	0
1694	A	1	27.7008	5	0	IVF	1912.5	NA	12	0	0	0	0	0	NA	NA	NA	0PN	10	0	1	0	0	0	0	0	0	0	0	0	0	0	0	0	0	0	0	0	0	0	Negative	2010	<=10%	0-1	Other	0	0	0	0
1695	A	1	27.7008	5	0	IVF	1912.5	NA	12	0	0	0	0	0	NA	NA	NA	0PN	10	0	1	0	0	0	0	0	0	0	0	0	0	0	0	0	0	0	0	0	0	0	Negative	2010	<=10%	0-1	Other	0	0	0	0
1696	A	1	27.7008	5	0	IVF	1912.5	NA	12	0	0	0	0	0	NA	NA	NA	NA	10	0	1	0	0	0	0	0	0	0	0	0	0	0	0	0	0	0	0	0	0	0	Negative	2010	<=10%	0-1	Other	0	0	0	0
1697	A	2	27.7008	5	0	IVF	1912.5	NA	14	0	0	0	0	0	NA	NA	NA	0PN	10	0	2	0	0	0	0	0	0	0	0	0	0	0	0	0	0	0	0	0	0	0	Negative	2010	<=10%	0-1	Other	0	0	0	0
1698	A	2	27.7008	5	0	IVF	1912.5	NA	14	0	0	0	0	0	NA	NA	NA	NA	10	0	2	0	0	0	0	0	0	0	0	0	0	0	0	0	0	0	0	0	0	0	Negative	2010	<=10%	0-1	Other	0	0	0	0
1699	A	2	27.7008	5	0	IVF	1912.5	NA	14	0	0	0	0	0	NA	NA	NA	0PN	10	0	2	0	0	0	0	0	0	0	0	0	0	0	0	0	0	0	0	0	0	0	Negative	2010	<=10%	0-1	Other	0	0	0	0
1700	A	2	27.7008	5	0	IVF	1912.5	NA	14	0	0	0	0	0	NA	NA	NA	Skal	10	0	2	0	0	0	0	0	0	0	0	0	0	0	0	0	0	0	0	0	0	0	Negative	2010	<=10%	0-1	Other	0	0	0	0
1701	A	2	27.7008	5	0	IVF	1912.5	NA	14	0	0	0	0	0	NA	NA	NA	0PN	10	0	2	0	0	0	0	0	0	0	0	0	0	0	0	0	0	0	0	0	0	0	Negative	2010	<=10%	0-1	Other	0	0	0	0
1702	A	2	27.7008	5	0	IVF	1912.5	NA	14	0	0	0	0	0	NA	NA	NA	Skal	10	0	2	0	0	0	0	0	0	0	0	0	0	0	0	0	0	0	0	0	0	0	Negative	2010	<=10%	0-1	Other	0	0	0	0
1703	A	2	27.7008	5	0	IVF	1912.5	NA	14	0	0	0	0	0	NA	NA	NA	Skal	10	0	2	0	0	0	0	0	0	0	0	0	0	0	0	0	0	0	0	0	0	0	Negative	2010	<=10%	0-1	Other	0	0	0	0
1704	A	2	27.7008	5	0	IVF	1912.5	NA	14	0	0	0	0	0	NA	NA	NA	0PN	10	0	2	0	0	0	0	0	0	0	0	0	0	0	0	0	0	0	0	0	0	0	Negative	2010	<=10%	0-1	Other	0	0	0	0
1705	A	2	27.7008	5	0	IVF	1912.5	NA	14	0	0	0	0	0	NA	NA	NA	0PN	10	0	2	0	0	0	0	0	0	0	0	0	0	0	0	0	0	0	0	0	0	0	Negative	2010	<=10%	0-1	Other	0	0	0	0
1706	A	2	27.7008	5	0	IVF	1912.5	NA	14	0	0	0	0	3	NA	NA	PN Fade	2PN	117	0	2	0	0	0	0	0	0	0	0	0	0	0	0	0	0	0	0	0	0	0	Negative	2010	<=10%	3	Transfered	0	0	0	0
1707	A	2	27.7008	5	0	IVF	1912.5	NA	14	0	0	0	0	0	NA	NA	NA	0PN	10	0	2	0	0	0	0	0	0	0	0	0	0	0	0	0	0	0	0	0	0	0	Negative	2010	<=10%	0-1	Other	0	0	0	0
1708	A	2	27.7008	5	0	IVF	1912.5	NA	14	0	0	0	0	0	NA	NA	NA	Skal	10	0	2	0	0	0	0	0	0	0	0	0	0	0	0	0	0	0	0	0	0	0	Negative	2010	<=10%	0-1	Other	0	0	0	0
1709	A	2	27.7008	5	0	IVF	1912.5	NA	14	0	0	0	0	0	NA	NA	NA	Skal	10	0	2	0	0	0	0	0	0	0	0	0	0	0	0	0	0	0	0	0	0	0	Negative	2010	<=10%	0-1	Other	0	0	0	0
1710	A	2	27.7008	5	0	IVF	1912.5	NA	14	0	0	0	0	0	NA	NA	NA	0PN	10	0	2	0	0	0	0	0	0	0	0	0	0	0	0	0	0	0	0	0	0	0	Negative	2010	<=10%	0-1	Other	0	0	0	0
1711	A	1	NA	0	8	ICSI	1087.5	NA	10	3	0	0	0	0	NA	MI	NA	NA	10	0	1	0	0	0	0	0	1	0	0	0	0	0	0	0	0	1	0	0	0	0	Negative	2010	<=10%	0-1	Other	1	0	0	0
1712	A	1	NA	0	8	ICSI	1087.5	NA	10	3	0	0	0	4	NA	MII	Cleaved	2PN	117	0	1	0	0	0	0	0	1	0	0	0	0	0	0	0	0	1	0	0	0	0	Negative	2010	<=10%	4	Transfered	1	0	0	0
1713	A	1	NA	0	8	ICSI	1087.5	NA	10	3	0	0	0	4	NA	MII	PN Fade	2PN	8	1	1	0	0	0	0	0	1	0	0	0	0	0	0	0	0	1	0	0	0	0	Negative	2010	<=10%	4	Frozen	1	0	0	0
1714	A	1	NA	0	8	ICSI	1087.5	NA	10	3	0	0	0	0	NA	MII	NA	0PN	10	0	1	0	0	0	0	0	1	0	0	0	0	0	0	0	0	1	0	0	0	0	Negative	2010	<=10%	0-1	Other	1	0	0	0
1715	A	1	NA	0	8	ICSI	1087.5	NA	10	3	0	0	0	0	NA	Shell	NA	NA	10	0	1	0	0	0	0	0	1	0	0	0	0	0	0	0	0	1	0	0	0	0	Negative	2010	<=10%	0-1	Other	1	0	0	0
1716	A	1	NA	0	8	ICSI	1087.5	NA	10	3	0	0	0	3	NA	MII	PN Present	2PN	8	1	1	0	0	0	0	0	1	0	0	0	0	0	0	0	0	1	0	0	0	0	Negative	2010	>10%	3	Frozen	1	0	0	0
1717	A	1	NA	0	8	ICSI	1087.5	NA	10	3	0	0	0	4	NA	MII	PN Fade	2PN	8	1	1	0	0	0	0	0	1	0	0	0	0	0	0	0	0	1	0	0	0	0	Negative	2010	>10%	4	Frozen	1	0	0	0
1718	A	1	NA	0	8	ICSI	1087.5	NA	10	3	0	0	0	5	NA	MII	PN Fade	1PN	10	0	1	0	0	0	0	0	1	0	0	0	0	0	0	0	0	1	0	0	0	0	Negative	2010	>10%	>4	Other	1	0	0	0
1719	A	1	NA	0	8	ICSI	1087.5	NA	10	3	0	0	0	0	NA	MI	NA	NA	10	0	1	0	0	0	0	0	1	0	0	0	0	0	0	0	0	1	0	0	0	0	Negative	2010	<=10%	0-1	Other	1	0	0	0
1720	A	1	NA	0	8	ICSI	1087.5	NA	10	3	0	0	0	0	NA	MII	NA	0PN	10	0	1	0	0	0	0	0	1	0	0	0	0	0	0	0	0	1	0	0	0	0	Negative	2010	<=10%	0-1	Other	1	0	0	0
1721	A	1	20.0692	0	1	IVF	1500	NA	9	4	0	0	0	3	NA	NA	PN Present	2PN	117	1	1	0	0	0	0	0	0	0	0	0	0	0	0	0	0	0	0	0	0	0	Negative	2010	<=10%	3	Transfered	0	0	0	0
1722	A	1	20.0692	0	1	IVF	1500	NA	9	4	0	0	0	2	NA	NA	PN Present	2PN	117	1	1	0	0	0	0	0	0	0	0	0	0	0	0	0	0	0	0	0	0	0	Negative	2010	>10%	2	Transfered	0	0	0	0
1723	A	1	20.0692	0	1	IVF	1500	NA	9	4	0	0	0	0	NA	NA	NA	0PN	10	0	1	0	0	0	0	0	0	0	0	0	0	0	0	0	0	0	0	0	0	0	Negative	2010	<=10%	0-1	Other	0	0	0	0
1724	A	1	20.0692	0	1	IVF	1500	NA	9	4	0	0	0	1	NA	NA	No PN obs	0PN	10	0	1	0	0	0	0	0	0	0	0	0	0	0	0	0	0	0	0	0	0	0	Negative	2010	<=10%	0-1	Other	0	0	0	0
1725	A	1	20.0692	0	1	IVF	1500	NA	9	4	0	0	0	3	NA	NA	PN Present	2PN	117	1	1	0	0	0	0	0	0	0	0	0	0	0	0	0	0	0	0	0	0	0	Negative	2010	>10%	3	Transfered	0	0	0	0
1726	A	1	20.0692	0	1	IVF	1500	NA	9	4	0	0	0	0	NA	NA	NA	4PN	10	0	1	0	0	0	0	0	0	0	0	0	0	0	0	0	0	0	0	0	0	0	Negative	2010	<=10%	0-1	Other	0	0	0	0
1727	A	1	20.0692	0	1	IVF	1500	NA	9	4	0	0	0	4	NA	NA	PN Present	2PN	117	0	1	0	0	0	0	0	0	0	0	0	0	0	0	0	0	0	0	0	0	0	Negative	2010	<=10%	4	Transfered	0	0	0	0
1728	A	1	20.0692	0	1	IVF	1500	NA	9	4	0	0	0	3	NA	NA	PN Present	2PN	10	1	1	0	0	0	0	0	0	0	0	0	0	0	0	0	0	0	0	0	0	0	Negative	2010	>10%	3	Other	0	0	0	0
1729	A	1	20.0692	0	1	IVF	1500	NA	9	4	0	0	0	0	NA	NA	NA	3PN	10	0	1	0	0	0	0	0	0	0	0	0	0	0	0	0	0	0	0	0	0	0	Negative	2010	<=10%	0-1	Other	0	0	0	0
1730	A	4	20.7612	0	1	IVF	1350	NA	7	0	579	1	1	0	NA	NA	PN Present	1PN	10	0	1	0	0	0	0	0	0	0	0	0	0	0	0	0	0	0	0	0	0	0	Positive	2010	<=10%	0-1	Other	0	0	0	0
1731	A	4	20.7612	0	1	IVF	1350	NA	7	0	579	1	1	2	D2	NA	PN Present	2PN	10	0	1	0	0	0	0	0	0	0	0	0	0	0	0	0	0	0	0	0	0	0	Positive	2010	>10%	2	Other	0	0	0	0
1732	A	4	20.7612	0	1	IVF	1350	NA	7	0	579	1	1	0	NA	NA	No PN obs	0PN	10	0	1	0	0	0	0	0	0	0	0	0	0	0	0	0	0	0	0	0	0	0	Positive	2010	<=10%	0-1	Other	0	0	0	0
1733	A	4	20.7612	0	1	IVF	1350	NA	7	0	579	1	1	0	NA	NA	PN Present	3PN	10	0	1	0	0	0	0	0	0	0	0	0	0	0	0	0	0	0	0	0	0	0	Positive	2010	<=10%	0-1	Other	0	0	0	0
1734	A	4	20.7612	0	1	IVF	1350	NA	7	0	579	1	1	5	NA	NA	PN Fade	2PN	117	0	1	0	0	0	0	0	0	0	0	0	0	0	0	0	0	0	0	0	0	0	Positive	2010	<=10%	>4	Transfered	0	0	0	0
1735	A	4	20.7612	0	1	IVF	1350	NA	7	0	579	1	1	0	NA	NA	PN Present	3PN	10	0	1	0	0	0	0	0	0	0	0	0	0	0	0	0	0	0	0	0	0	0	Positive	2010	<=10%	0-1	Other	0	0	0	0
1736	A	4	20.7612	0	1	IVF	1350	NA	7	0	579	1	1	6	NA	NA	PN Present	2PN	117	0	1	0	0	0	0	0	0	0	0	0	0	0	0	0	0	0	0	0	0	0	Positive	2010	>10%	>4	Transfered	0	0	0	0
1737	A	1	20.5761	0	0	IVF	1050	NA	4	0	0	0	0	1	NA	NA	NA	0PN	10	0	1	0	0	0	0	0	0	0	0	0	0	0	0	0	0	0	0	0	0	0	Negative	2008	<=10%	0-1	Other	0	0	0	0
1738	A	1	20.5761	0	0	IVF	1050	NA	4	0	0	0	0	4	NA	NA	NA	0PN	117	0	1	0	0	0	0	0	0	0	0	0	0	0	0	0	0	0	0	0	0	0	Negative	2008	<=10%	4	Transfered	0	0	0	0
1739	A	1	20.5761	0	0	IVF	1050	NA	4	0	0	0	0	1	NA	NA	NA	0PN	10	0	1	0	0	0	0	0	0	0	0	0	0	0	0	0	0	0	0	0	0	0	Negative	2008	<=10%	0-1	Other	0	0	0	0
1740	A	1	20.5761	0	0	IVF	1050	NA	4	0	0	0	0	6	NA	NA	NA	0PN	10	0	1	0	0	0	0	0	0	0	0	0	0	0	0	0	0	0	0	0	0	0	Negative	2008	<=10%	>4	Other	0	0	0	0
1741	A	1	29.5858	0	0	IVF	2250	NA	1	0	0	0	0	3	NA	NA	PN Fade	2PN	117	0	1	0	0	1	0	0	0	0	0	0	0	0	0	0	0	0	0	0	0	0	Negative	2010	>10%	3	Transfered	0	0	0	1
1742	A	2	28.982	0	0	IVF	4125	NA	4	0	306	1	1	0	NA	NA	NA	NA	10	0	1	0	0	0	0	0	0	0	0	0	0	0	0	0	0	0	0	0	0	0	Positive	2010	<=10%	0-1	Other	0	0	0	0
1743	A	2	28.982	0	0	IVF	4125	NA	4	0	306	1	1	4	NA	NA	Cleaving	2PN	117	0	1	0	0	0	0	0	0	0	0	0	0	0	0	0	0	0	0	0	0	0	Positive	2010	<=10%	4	Transfered	0	0	0	0
1744	A	2	28.982	0	0	IVF	4125	NA	4	0	306	1	1	4	NA	NA	PN Present	2PN	117	0	1	0	0	0	0	0	0	0	0	0	0	0	0	0	0	0	0	0	0	0	Positive	2010	>10%	4	Transfered	0	0	0	0
1745	A	2	28.982	0	0	IVF	4125	NA	4	0	306	1	1	1	NA	NA	PN Present	2PN	10	0	1	0	0	0	0	0	0	0	0	0	0	0	0	0	0	0	0	0	0	0	Positive	2010	<=10%	0-1	Other	0	0	0	0
1746	A	1	21.0498	0	0	IVF	3150	NA	13	2	499	2	2	0	NA	NA	NA	0PN	10	0	1	0	0	0	0	0	0	0	0	0	0	0	0	0	0	0	0	0	0	0	Positive	2010	<=10%	0-1	Other	0	0	0	0
1747	A	1	21.0498	0	0	IVF	3150	NA	13	2	499	2	2	0	NA	NA	NA	0PN	10	0	1	0	0	0	0	0	0	0	0	0	0	0	0	0	0	0	0	0	0	0	Positive	2010	<=10%	0-1	Other	0	0	0	0
1748	A	1	21.0498	0	0	IVF	3150	NA	13	2	499	2	2	4	NA	NA	PN Fade	2PN	117	0	1	0	0	0	0	0	0	0	0	0	0	0	0	0	0	0	0	0	0	0	Positive	2010	<=10%	4	Transfered	0	0	0	0
1749	A	1	21.0498	0	0	IVF	3150	NA	13	2	499	2	2	2	NA	NA	PN Present	2PN	10	0	1	0	0	0	0	0	0	0	0	0	0	0	0	0	0	0	0	0	0	0	Positive	2010	>10%	2	Other	0	0	0	0
1750	A	1	21.0498	0	0	IVF	3150	NA	13	2	499	2	2	0	NA	NA	NA	0PN	10	0	1	0	0	0	0	0	0	0	0	0	0	0	0	0	0	0	0	0	0	0	Positive	2010	<=10%	0-1	Other	0	0	0	0
1751	A	1	21.0498	0	0	IVF	3150	NA	13	2	499	2	2	4	NA	NA	Cleaving	2PN	8	1	1	0	0	0	0	0	0	0	0	0	0	0	0	0	0	0	0	0	0	0	Positive	2010	<=10%	4	Frozen	0	0	0	0
1752	A	1	21.0498	0	0	IVF	3150	NA	13	2	499	2	2	0	NA	NA	PN Present	3PN	10	0	1	0	0	0	0	0	0	0	0	0	0	0	0	0	0	0	0	0	0	0	Positive	2010	<=10%	0-1	Other	0	0	0	0
1753	A	1	21.0498	0	0	IVF	3150	NA	13	2	499	2	2	2	NA	NA	PN Present	2PN	8	1	1	0	0	0	0	0	0	0	0	0	0	0	0	0	0	0	0	0	0	0	Positive	2010	<=10%	2	Frozen	0	0	0	0
1754	A	1	21.0498	0	0	IVF	3150	NA	13	2	499	2	2	4	NA	NA	PN Present	2PN	117	0	1	0	0	0	0	0	0	0	0	0	0	0	0	0	0	0	0	0	0	0	Positive	2010	<=10%	4	Transfered	0	0	0	0
1755	A	1	21.0498	0	0	IVF	3150	NA	13	2	499	2	2	2	D2	NA	PN Present	2PN	10	0	1	0	0	0	0	0	0	0	0	0	0	0	0	0	0	0	0	0	0	0	Positive	2010	<=10%	2	Other	0	0	0	0
1756	A	1	21.0498	0	0	IVF	3150	NA	13	2	499	2	2	2	NA	NA	PN Present	2PN	10	0	1	0	0	0	0	0	0	0	0	0	0	0	0	0	0	0	0	0	0	0	Positive	2010	>10%	2	Other	0	0	0	0
1757	A	1	21.0498	0	0	IVF	3150	NA	13	2	499	2	2	0	NA	NA	NA	0PN	10	0	1	0	0	0	0	0	0	0	0	0	0	0	0	0	0	0	0	0	0	0	Positive	2010	<=10%	0-1	Other	0	0	0	0
1758	A	1	21.0498	0	0	IVF	3150	NA	13	2	499	2	2	0	NA	NA	PN Present	4PN	10	0	1	0	0	0	0	0	0	0	0	0	0	0	0	0	0	0	0	0	0	0	Positive	2010	<=10%	0-1	Other	0	0	0	0
1759	A	1	26.079	0	4	ICSI	1725	NA	10	0	0	0	0	0	NA	NA	No PN obs	0PN	10	0	1	0	0	0	0	0	1	0	0	0	0	0	0	0	0	0	0	0	0	0	Negative	2010	<=10%	0-1	Other	1	0	0	0
1760	A	1	26.079	0	4	ICSI	1725	NA	10	0	0	0	0	0	NA	Shell	NA	NA	10	0	1	0	0	0	0	0	1	0	0	0	0	0	0	0	0	0	0	0	0	0	Negative	2010	<=10%	0-1	Other	1	0	0	0
1761	A	1	26.079	0	4	ICSI	1725	NA	10	0	0	0	0	0	NA	NA	No PN obs	0PN	10	0	1	0	0	0	0	0	1	0	0	0	0	0	0	0	0	0	0	0	0	0	Negative	2010	<=10%	0-1	Other	1	0	0	0
1762	A	1	26.079	0	4	ICSI	1725	NA	10	0	0	0	0	0	NA	NA	No PN obs	0PN	10	0	1	0	0	0	0	0	1	0	0	0	0	0	0	0	0	0	0	0	0	0	Negative	2010	<=10%	0-1	Other	1	0	0	0
1763	A	1	26.079	0	4	ICSI	1725	NA	10	0	0	0	0	0	NA	MII	Cleaved	0PN	10	0	1	0	0	0	0	0	1	0	0	0	0	0	0	0	0	0	0	0	0	0	Negative	2010	<=10%	0-1	Other	1	0	0	0
1764	A	1	26.079	0	4	ICSI	1725	NA	10	0	0	0	0	0	NA	MII	No PN obs	0PN	10	0	1	0	0	0	0	0	1	0	0	0	0	0	0	0	0	0	0	0	0	0	Negative	2010	<=10%	0-1	Other	1	0	0	0
1765	A	1	26.079	0	4	ICSI	1725	NA	10	0	0	0	0	1	NA	MII	No PN obs	2PN	10	0	1	0	0	0	0	0	1	0	0	0	0	0	0	0	0	0	0	0	0	0	Negative	2010	>10%	0-1	Other	1	0	0	0
1766	A	1	26.079	0	4	ICSI	1725	NA	10	0	0	0	0	2	NA	MII	Cleaved	1PN	10	0	1	0	0	0	0	0	1	0	0	0	0	0	0	0	0	0	0	0	0	0	Negative	2010	>10%	2	Other	1	0	0	0
1767	A	1	26.079	0	4	ICSI	1725	NA	10	0	0	0	0	2	NA	MII	Cleaving	2PN	117	0	1	0	0	0	0	0	1	0	0	0	0	0	0	0	0	0	0	0	0	0	Negative	2010	>10%	2	Transfered	1	0	0	0
1768	A	1	26.079	0	4	ICSI	1725	NA	10	0	0	0	0	0	NA	MII	No PN obs	0PN	10	0	1	0	0	0	0	0	1	0	0	0	0	0	0	0	0	0	0	0	0	0	Negative	2010	<=10%	0-1	Other	1	0	0	0
1769	A	2	24.977	0	2	ICSI	1237.5	NA	4	0	299	1	0	0	NA	MII	NA	NA	10	0	1	0	0	0	0	0	0	0	0	0	0	0	0	0	0	1	0	0	0	0	Positive	2010	<=10%	0-1	Other	1	0	0	0
1770	A	2	24.977	0	2	ICSI	1237.5	NA	4	0	299	1	0	0	NA	MII	NA	Atretisk	10	0	1	0	0	0	0	0	0	0	0	0	0	0	0	0	0	1	0	0	0	0	Positive	2010	<=10%	0-1	Other	1	0	0	0
1771	A	2	24.977	0	2	ICSI	1237.5	NA	4	0	299	1	0	6	NA	MII	Cleaved	1PN	10	0	1	0	0	0	0	0	0	0	0	0	0	0	0	0	0	1	0	0	0	0	Positive	2010	>10%	>4	Other	1	0	0	0
1772	A	2	24.977	0	2	ICSI	1237.5	NA	4	0	299	1	0	4	NA	MII	Cleaved	2PN	117	0	1	0	0	0	0	0	0	0	0	0	0	0	0	0	0	1	0	0	0	0	Positive	2010	<=10%	4	Transfered	1	0	0	0
1773	A	3	25.7117	0	2	ICSI	1225	NA	7	0	799	1	1	0	NA	MII	No PN obs	0PN	10	0	1	0	0	0	0	0	0	0	0	0	0	0	0	0	0	1	0	0	0	0	Positive	2010	<=10%	0-1	Other	1	0	0	0
1774	A	3	25.7117	0	2	ICSI	1225	NA	7	0	799	1	1	8	NA	MII	Cleaving	0PN	10	0	1	0	0	0	0	0	0	0	0	0	0	0	0	0	0	1	0	0	0	0	Positive	2010	<=10%	>4	Other	1	0	0	0
1775	A	3	25.7117	0	2	ICSI	1225	NA	7	0	799	1	1	0	NA	MII	Cleaved	0PN	10	0	1	0	0	0	0	0	0	0	0	0	0	0	0	0	0	1	0	0	0	0	Positive	2010	<=10%	0-1	Other	1	0	0	0
1776	A	3	25.7117	0	2	ICSI	1225	NA	7	0	799	1	1	4	NA	MII	PN Present	2PN	117	0	1	0	0	0	0	0	0	0	0	0	0	0	0	0	0	1	0	0	0	0	Positive	2010	>10%	4	Transfered	1	0	0	0
1777	A	3	25.7117	0	2	ICSI	1225	NA	7	0	799	1	1	0	NA	MI	NA	NA	10	0	1	0	0	0	0	0	0	0	0	0	0	0	0	0	0	1	0	0	0	0	Positive	2010	<=10%	0-1	Other	1	0	0	0
1778	A	3	25.7117	0	2	ICSI	1225	NA	7	0	799	1	1	4	NA	MII	Cleaved	2PN	117	0	1	0	0	0	0	0	0	0	0	0	0	0	0	0	0	1	0	0	0	0	Positive	2010	>10%	4	Transfered	1	0	0	0
1779	A	3	25.7117	0	2	ICSI	1225	NA	7	0	799	1	1	0	NA	MII	No PN obs	0PN	10	0	1	0	0	0	0	0	0	0	0	0	0	0	0	0	0	1	0	0	0	0	Positive	2010	<=10%	0-1	Other	1	0	0	0
1780	A	1	25.1063	8	0	IVF	1800	NA	4	0	171	1	1	1	NA	NA	No PN obs	0PN	10	0	1	0	0	0	0	0	0	0	0	0	0	0	0	0	0	0	0	0	0	0	Positive	2010	<=10%	0-1	Other	0	0	0	0
1781	A	1	25.1063	8	0	IVF	1800	NA	4	0	171	1	1	3	D2	NA	PN Fade	2PN	10	0	1	0	0	0	0	0	0	0	0	0	0	0	0	0	0	0	0	0	0	0	Positive	2010	<=10%	3	Other	0	0	0	0
1782	A	1	25.1063	8	0	IVF	1800	NA	4	0	171	1	1	4	NA	NA	PN Fade	2PN	117	0	1	0	0	0	0	0	0	0	0	0	0	0	0	0	0	0	0	0	0	0	Positive	2010	<=10%	4	Transfered	0	0	0	0
1783	A	1	25.1063	8	0	IVF	1800	NA	4	0	171	1	1	1	NA	NA	No PN obs	0PN	10	0	1	0	0	0	0	0	0	0	0	0	0	0	0	0	0	0	0	0	0	0	Positive	2010	<=10%	0-1	Other	0	0	0	0
1784	A	2	24.7252	0	0	IVF	5400	NA	9	0	0	0	0	0	NA	NA	No PN obs	0PN	10	0	2	0	0	0	0	0	0	0	0	0	0	0	0	0	0	0	0	0	1	0	Negative	2010	<=10%	0-1	Other	0	0	0	0
1785	A	2	24.7252	0	0	IVF	5400	NA	9	0	0	0	0	0	NA	NA	PN Present	0PN	10	0	2	0	0	0	0	0	0	0	0	0	0	0	0	0	0	0	0	0	1	0	Negative	2010	<=10%	0-1	Other	0	0	0	0
1786	A	2	24.7252	0	0	IVF	5400	NA	9	0	0	0	0	0	NA	NA	No PN obs	0PN	10	0	2	0	0	0	0	0	0	0	0	0	0	0	0	0	0	0	0	0	1	0	Negative	2010	<=10%	0-1	Other	0	0	0	0
1787	A	2	24.7252	0	0	IVF	5400	NA	9	0	0	0	0	0	NA	NA	No PN obs	0PN	10	0	2	0	0	0	0	0	0	0	0	0	0	0	0	0	0	0	0	0	1	0	Negative	2010	<=10%	0-1	Other	0	0	0	0
1788	A	2	24.7252	0	0	IVF	5400	NA	9	0	0	0	0	2	NA	NA	PN Present	2PN	117	0	2	0	0	0	0	0	0	0	0	0	0	0	0	0	0	0	0	0	1	0	Negative	2010	<=10%	2	Transfered	0	0	0	0
1789	A	2	24.7252	0	0	IVF	5400	NA	9	0	0	0	0	0	NA	NA	No PN obs	0PN	10	0	2	0	0	0	0	0	0	0	0	0	0	0	0	0	0	0	0	0	1	0	Negative	2010	<=10%	0-1	Other	0	0	0	0
1790	A	2	24.7252	0	0	IVF	5400	NA	9	0	0	0	0	0	NA	NA	No PN obs	0PN	10	0	2	0	0	0	0	0	0	0	0	0	0	0	0	0	0	0	0	0	1	0	Negative	2010	<=10%	0-1	Other	0	0	0	0
1791	A	2	24.7252	0	0	IVF	5400	NA	9	0	0	0	0	0	NA	NA	No PN obs	0PN	10	0	2	0	0	0	0	0	0	0	0	0	0	0	0	0	0	0	0	0	1	0	Negative	2010	<=10%	0-1	Other	0	0	0	0
1792	A	2	24.7252	0	0	IVF	5400	NA	9	0	0	0	0	0	NA	NA	No PN obs	0PN	10	0	2	0	0	0	0	0	0	0	0	0	0	0	0	0	0	0	0	0	1	0	Negative	2010	<=10%	0-1	Other	0	0	0	0
1793	A	3	24.7252	0	0	IVF	5400	NA	4	0	0	0	0	1	NA	NA	NA	0PN	10	0	2	0	0	0	0	0	0	0	0	0	0	0	0	0	0	0	0	0	1	0	Negative	2010	<=10%	0-1	Other	0	0	0	0
1794	A	3	24.7252	0	0	IVF	5400	NA	4	0	0	0	0	2	NA	NA	NA	0PN	10	0	2	0	0	0	0	0	0	0	0	0	0	0	0	0	0	0	0	0	1	0	Negative	2010	<=10%	2	Other	0	0	0	0
1795	A	3	24.7252	0	0	IVF	5400	NA	4	0	0	0	0	2	NA	NA	NA	0PN	10	0	2	0	0	0	0	0	0	0	0	0	0	0	0	0	0	0	0	0	1	0	Negative	2010	<=10%	2	Other	0	0	0	0
1796	A	3	24.7252	0	0	IVF	5400	NA	4	0	0	0	0	2	NA	NA	NA	2PN	117	0	2	0	0	0	0	0	0	0	0	0	0	0	0	0	0	0	0	0	1	0	Negative	2010	>10%	2	Transfered	0	0	0	0
1797	A	1	19.0311	0	3	ICSI	1312.5	NA	13	0	461	1	1	4	NA	MII	PN Fade	2PN	10	0	1	0	0	0	0	0	1	0	0	0	0	0	0	0	0	1	0	0	0	0	Positive	2010	>10%	4	Other	1	0	0	0
1798	A	1	19.0311	0	3	ICSI	1312.5	NA	13	0	461	1	1	0	NA	MII	NA	0PN	10	0	1	0	0	0	0	0	1	0	0	0	0	0	0	0	0	1	0	0	0	0	Positive	2010	<=10%	0-1	Other	1	0	0	0
1799	A	1	19.0311	0	3	ICSI	1312.5	NA	13	0	461	1	1	2	NA	MII	PN Present	2PN	10	0	1	0	0	0	0	0	1	0	0	0	0	0	0	0	0	1	0	0	0	0	Positive	2010	>10%	2	Other	1	0	0	0
1800	A	1	19.0311	0	3	ICSI	1312.5	NA	13	0	461	1	1	0	NA	MII	NA	Atretisk	10	0	1	0	0	0	0	0	1	0	0	0	0	0	0	0	0	1	0	0	0	0	Positive	2010	<=10%	0-1	Other	1	0	0	0
1801	A	1	19.0311	0	3	ICSI	1312.5	NA	13	0	461	1	1	3	NA	MII	PN Present	2PN	10	0	1	0	0	0	0	0	1	0	0	0	0	0	0	0	0	1	0	0	0	0	Positive	2010	>10%	3	Other	1	0	0	0
1802	A	1	19.0311	0	3	ICSI	1312.5	NA	13	0	461	1	1	4	NA	MII	PN Present	2PN	10	0	1	0	0	0	0	0	1	0	0	0	0	0	0	0	0	1	0	0	0	0	Positive	2010	>10%	4	Other	1	0	0	0
1803	A	1	19.0311	0	3	ICSI	1312.5	NA	13	0	461	1	1	0	NA	MI	NA	NA	10	0	1	0	0	0	0	0	1	0	0	0	0	0	0	0	0	1	0	0	0	0	Positive	2010	<=10%	0-1	Other	1	0	0	0
1804	A	1	19.0311	0	3	ICSI	1312.5	NA	13	0	461	1	1	3	NA	MII	PN Fade	2PN	10	0	1	0	0	0	0	0	1	0	0	0	0	0	0	0	0	1	0	0	0	0	Positive	2010	>10%	3	Other	1	0	0	0
1805	A	1	19.0311	0	3	ICSI	1312.5	NA	13	0	461	1	1	4	NA	MII	PN Fade	2PN	117	0	1	0	0	0	0	0	1	0	0	0	0	0	0	0	0	1	0	0	0	0	Positive	2010	<=10%	4	Transfered	1	0	0	0
1806	A	1	19.0311	0	3	ICSI	1312.5	NA	13	0	461	1	1	4	NA	MII	PN Present	2PN	117	0	1	0	0	0	0	0	1	0	0	0	0	0	0	0	0	1	0	0	0	0	Positive	2010	<=10%	4	Transfered	1	0	0	0
1807	A	1	19.0311	0	3	ICSI	1312.5	NA	13	0	461	1	1	0	NA	MI	NA	NA	10	0	1	0	0	0	0	0	1	0	0	0	0	0	0	0	0	1	0	0	0	0	Positive	2010	<=10%	0-1	Other	1	0	0	0
1808	A	1	19.0311	0	3	ICSI	1312.5	NA	13	0	461	1	1	2	NA	MII	PN Present	1PN	10	0	1	0	0	0	0	0	1	0	0	0	0	0	0	0	0	1	0	0	0	0	Positive	2010	<=10%	2	Other	1	0	0	0
1809	A	1	19.0311	0	3	ICSI	1312.5	NA	13	0	461	1	1	3	NA	MII	PN Fade	2PN	10	0	1	0	0	0	0	0	1	0	0	0	0	0	0	0	0	1	0	0	0	0	Positive	2010	>10%	3	Other	1	0	0	0
1810	A	1	32.912	0	0	ICSI	2325	NA	8	2	240	1	1	3	NA	MII	NA	2PN	8	1	1	0	0	0	0	0	1	0	0	0	0	0	0	0	0	1	0	0	0	0	Positive	2008	<=10%	3	Frozen	1	0	0	0
1811	A	1	32.912	0	0	ICSI	2325	NA	8	2	240	1	1	2	NA	MII	Cleaved	2PN	10	0	1	0	0	0	0	0	1	0	0	0	0	0	0	0	0	1	0	0	0	0	Positive	2008	<=10%	2	Other	1	0	0	0
1812	A	1	32.912	0	0	ICSI	2325	NA	8	2	240	1	1	4	NA	MII	NA	2PN	8	1	1	0	0	0	0	0	1	0	0	0	0	0	0	0	0	1	0	0	0	0	Positive	2008	<=10%	4	Frozen	1	0	0	0
1813	A	1	32.912	0	0	ICSI	2325	NA	8	2	240	1	1	0	NA	Atredic	NA	NA	10	0	1	0	0	0	0	0	1	0	0	0	0	0	0	0	0	1	0	0	0	0	Positive	2008	<=10%	0-1	Other	1	0	0	0
1814	A	1	32.912	0	0	ICSI	2325	NA	8	2	240	1	1	1	NA	MII	NA	0PN	10	0	1	0	0	0	0	0	1	0	0	0	0	0	0	0	0	1	0	0	0	0	Positive	2008	<=10%	0-1	Other	1	0	0	0
1815	A	1	32.912	0	0	ICSI	2325	NA	8	2	240	1	1	4	NA	MII	Cleaved	2PN	117	0	1	0	0	0	0	0	1	0	0	0	0	0	0	0	0	1	0	0	0	0	Positive	2008	<=10%	4	Transfered	1	0	0	0
1816	A	1	32.912	0	0	ICSI	2325	NA	8	2	240	1	1	0	NA	MI	NA	NA	10	0	1	0	0	0	0	0	1	0	0	0	0	0	0	0	0	1	0	0	0	0	Positive	2008	<=10%	0-1	Other	1	0	0	0
1817	A	1	32.912	0	0	ICSI	2325	NA	8	2	240	1	1	2	NA	MII	Cleaved	2PN	10	0	1	0	0	0	0	0	1	0	0	0	0	0	0	0	0	1	0	0	0	0	Positive	2008	<=10%	2	Other	1	0	0	0
1818	A	1	NA	10	3	ICSI	1974.6	NA	14	0	0	0	0	0	NA	MII	No PN obs	0PN	10	0	1	0	0	0	0	0	1	0	0	0	0	0	0	0	0	0	0	0	0	0	Negative	2010	<=10%	0-1	Other	1	0	0	0
1819	A	1	NA	10	3	ICSI	1974.6	NA	14	0	0	0	0	0	NA	MII	No PN obs	0PN	10	0	1	0	0	0	0	0	1	0	0	0	0	0	0	0	0	0	0	0	0	0	Negative	2010	<=10%	0-1	Other	1	0	0	0
1820	A	1	NA	10	3	ICSI	1974.6	NA	14	0	0	0	0	0	NA	MII	No PN obs	Atretisk	10	0	1	0	0	0	0	0	1	0	0	0	0	0	0	0	0	0	0	0	0	0	Negative	2010	<=10%	0-1	Other	1	0	0	0
1821	A	1	NA	10	3	ICSI	1974.6	NA	14	0	0	0	0	0	NA	MII	No PN obs	0PN	10	0	1	0	0	0	0	0	1	0	0	0	0	0	0	0	0	0	0	0	0	0	Negative	2010	<=10%	0-1	Other	1	0	0	0
1822	A	1	NA	10	3	ICSI	1974.6	NA	14	0	0	0	0	0	NA	MII	PN Present	0PN	10	0	1	0	0	0	0	0	1	0	0	0	0	0	0	0	0	0	0	0	0	0	Negative	2010	<=10%	0-1	Other	1	0	0	0
1823	A	1	NA	10	3	ICSI	1974.6	NA	14	0	0	0	0	0	NA	Shell	NA	NA	10	0	1	0	0	0	0	0	1	0	0	0	0	0	0	0	0	0	0	0	0	0	Negative	2010	<=10%	0-1	Other	1	0	0	0
1824	A	1	NA	10	3	ICSI	1974.6	NA	14	0	0	0	0	0	NA	MII	No PN obs	0PN	10	0	1	0	0	0	0	0	1	0	0	0	0	0	0	0	0	0	0	0	0	0	Negative	2010	<=10%	0-1	Other	1	0	0	0
1825	A	1	NA	10	3	ICSI	1974.6	NA	14	0	0	0	0	0	NA	MII	No PN obs	Atretisk	10	0	1	0	0	0	0	0	1	0	0	0	0	0	0	0	0	0	0	0	0	0	Negative	2010	<=10%	0-1	Other	1	0	0	0
1826	A	1	NA	10	3	ICSI	1974.6	NA	14	0	0	0	0	0	NA	MII	No PN obs	3PN	10	0	1	0	0	0	0	0	1	0	0	0	0	0	0	0	0	0	0	0	0	0	Negative	2010	<=10%	0-1	Other	1	0	0	0
1827	A	1	NA	10	3	ICSI	1974.6	NA	14	0	0	0	0	0	NA	MII	No PN obs	0PN	10	0	1	0	0	0	0	0	1	0	0	0	0	0	0	0	0	0	0	0	0	0	Negative	2010	<=10%	0-1	Other	1	0	0	0
1828	A	1	NA	10	3	ICSI	1974.6	NA	14	0	0	0	0	4	NA	MII	PN Present	2PN	117	0	1	0	0	0	0	0	1	0	0	0	0	0	0	0	0	0	0	0	0	0	Negative	2010	<=10%	4	Transfered	1	0	0	0
1829	A	1	NA	10	3	ICSI	1974.6	NA	14	0	0	0	0	0	NA	MII	No PN obs	0PN	10	0	1	0	0	0	0	0	1	0	0	0	0	0	0	0	0	0	0	0	0	0	Negative	2010	<=10%	0-1	Other	1	0	0	0
1830	A	1	NA	10	3	ICSI	1974.6	NA	14	0	0	0	0	2	NA	MII	No PN obs	2PN	10	0	1	0	0	0	0	0	1	0	0	0	0	0	0	0	0	0	0	0	0	0	Negative	2010	>10%	2	Other	1	0	0	0
1831	A	1	NA	10	3	ICSI	1974.6	NA	14	0	0	0	0	0	NA	MII	No PN obs	0PN	10	0	1	0	0	0	0	0	1	0	0	0	0	0	0	0	0	0	0	0	0	0	Negative	2010	<=10%	0-1	Other	1	0	0	0
1832	A	2	21.0772	10	3	ICSI	1974.75	NA	9	4	0	0	0	0	NA	MII	No PN obs	0PN	10	0	1	0	0	0	0	0	0	0	0	0	0	0	0	0	0	1	0	0	0	0	Negative	2010	<=10%	0-1	Other	1	0	0	0
1833	A	2	21.0772	10	3	ICSI	1974.75	NA	9	4	0	0	0	0	NA	MII	No PN obs	0PN	10	0	1	0	0	0	0	0	0	0	0	0	0	0	0	0	0	1	0	0	0	0	Negative	2010	<=10%	0-1	Other	1	0	0	0
1834	A	2	21.0772	10	3	ICSI	1974.75	NA	9	4	0	0	0	4	NA	MII	PN Fade	2PN	10	1	1	0	0	0	0	0	0	0	0	0	0	0	0	0	0	1	0	0	0	0	Negative	2010	>10%	4	Other	1	0	0	0
1835	A	2	21.0772	10	3	ICSI	1974.75	NA	9	4	0	0	0	3	NA	MII	Cleaved	2PN	117	1	1	0	0	0	0	0	0	0	0	0	0	0	0	0	0	1	0	0	0	0	Negative	2010	>10%	3	Transfered	1	0	0	0
1836	A	2	21.0772	10	3	ICSI	1974.75	NA	9	4	0	0	0	0	NA	MII	No PN obs	0PN	10	0	1	0	0	0	0	0	0	0	0	0	0	0	0	0	0	1	0	0	0	0	Negative	2010	<=10%	0-1	Other	1	0	0	0
1837	A	2	21.0772	10	3	ICSI	1974.75	NA	9	4	0	0	0	5	NA	MII	Cleaving	2PN	117	1	1	0	0	0	0	0	0	0	0	0	0	0	0	0	0	1	0	0	0	0	Negative	2010	>10%	>4	Transfered	1	0	0	0
1838	A	2	21.0772	10	3	ICSI	1974.75	NA	9	4	0	0	0	4	NA	MII	Cleaved	2PN	117	0	1	0	0	0	0	0	0	0	0	0	0	0	0	0	0	1	0	0	0	0	Negative	2010	<=10%	4	Transfered	1	0	0	0
1839	A	2	21.0772	10	3	ICSI	1974.75	NA	9	4	0	0	0	4	NA	MII	PN Fade	2PN	10	1	1	0	0	0	0	0	0	0	0	0	0	0	0	0	0	1	0	0	0	0	Negative	2010	>10%	4	Other	1	0	0	0
1840	A	2	21.0772	10	3	ICSI	1974.75	NA	9	4	0	0	0	0	NA	MII	No PN obs	0PN	10	0	1	0	0	0	0	0	0	0	0	0	0	0	0	0	0	1	0	0	0	0	Negative	2010	<=10%	0-1	Other	1	0	0	0
1841	A	3	16.2369	2	0	IVF	2325	NA	6	0	0	0	0	0	NA	NA	PN Present	2PN	10	0	1	0	0	0	0	0	0	0	0	0	0	0	0	0	0	0	0	0	0	0	Negative	2010	<=10%	0-1	Other	0	0	0	0
1842	A	3	16.2369	2	0	IVF	2325	NA	6	0	0	0	0	0	NA	NA	NA	0PN	10	0	1	0	0	0	0	0	0	0	0	0	0	0	0	0	0	0	0	0	0	0	Negative	2010	<=10%	0-1	Other	0	0	0	0
1843	A	3	16.2369	2	0	IVF	2325	NA	6	0	0	0	0	0	NA	NA	NA	0PN	10	0	1	0	0	0	0	0	0	0	0	0	0	0	0	0	0	0	0	0	0	0	Negative	2010	<=10%	0-1	Other	0	0	0	0
1844	A	3	16.2369	2	0	IVF	2325	NA	6	0	0	0	0	3	NA	NA	PN Fade	2PN	117	0	1	0	0	0	0	0	0	0	0	0	0	0	0	0	0	0	0	0	0	0	Negative	2010	>10%	3	Transfered	0	0	0	0
1845	A	3	16.2369	2	0	IVF	2325	NA	6	0	0	0	0	0	NA	NA	NA	0PN	10	0	1	0	0	0	0	0	0	0	0	0	0	0	0	0	0	0	0	0	0	0	Negative	2010	<=10%	0-1	Other	0	0	0	0
1846	A	3	16.2369	2	0	IVF	2325	NA	6	0	0	0	0	0	NA	NA	NA	0PN	10	0	1	0	0	0	0	0	0	0	0	0	0	0	0	0	0	0	0	0	0	0	Negative	2010	<=10%	0-1	Other	0	0	0	0
1847	A	1	23.6713	0	5	ICSI	1237.5	NA	8	3	0	0	0	3	NA	MII	PN Fade	2PN	8	1	1	0	0	0	0	0	1	0	0	0	0	0	0	0	0	0	0	0	0	0	Negative	2010	<=10%	3	Frozen	1	0	0	0
1848	A	1	23.6713	0	5	ICSI	1237.5	NA	8	3	0	0	0	4	NA	MII	PN Present	2PN	8	1	1	0	0	0	0	0	1	0	0	0	0	0	0	0	0	0	0	0	0	0	Negative	2010	>10%	4	Frozen	1	0	0	0
1849	A	1	23.6713	0	5	ICSI	1237.5	NA	8	3	0	0	0	3	NA	MII	PN Present	2PN	10	0	1	0	0	0	0	0	1	0	0	0	0	0	0	0	0	0	0	0	0	0	Negative	2010	>10%	3	Other	1	0	0	0
1850	A	1	23.6713	0	5	ICSI	1237.5	NA	8	3	0	0	0	0	NA	MII	PN Present	1PN	10	0	1	0	0	0	0	0	1	0	0	0	0	0	0	0	0	0	0	0	0	0	Negative	2010	<=10%	0-1	Other	1	0	0	0
1851	A	1	23.6713	0	5	ICSI	1237.5	NA	8	3	0	0	0	4	NA	MII	Cleaved	2PN	117	0	1	0	0	0	0	0	1	0	0	0	0	0	0	0	0	0	0	0	0	0	Negative	2010	<=10%	4	Transfered	1	0	0	0
1852	A	1	23.6713	0	5	ICSI	1237.5	NA	8	3	0	0	0	3	NA	MII	PN Present	2PN	8	1	1	0	0	0	0	0	1	0	0	0	0	0	0	0	0	0	0	0	0	0	Negative	2010	<=10%	3	Frozen	1	0	0	0
1853	A	1	23.6713	0	5	ICSI	1237.5	NA	8	3	0	0	0	0	NA	MII	NA	NA	10	0	1	0	0	0	0	0	1	0	0	0	0	0	0	0	0	0	0	0	0	0	Negative	2010	<=10%	0-1	Other	1	0	0	0
1854	A	1	23.6713	0	5	ICSI	1237.5	NA	8	3	0	0	0	0	NA	MII	NA	NA	10	0	1	0	0	0	0	0	1	0	0	0	0	0	0	0	0	0	0	0	0	0	Negative	2010	<=10%	0-1	Other	1	0	0	0
1855	A	3	23.6713	0	5	ICSI	1350	NA	8	0	125	1	1	0	NA	MII	NA	Atretisk	10	0	1	0	0	0	0	0	0	0	0	0	0	0	0	0	0	1	0	0	0	0	Positive	2010	<=10%	0-1	Other	1	0	0	0
1856	A	3	23.6713	0	5	ICSI	1350	NA	8	0	125	1	1	4	NA	MII	Cleaved	2PN	117	0	1	0	0	0	0	0	0	0	0	0	0	0	0	0	0	1	0	0	0	0	Positive	2010	<=10%	4	Transfered	1	0	0	0
1857	A	3	23.6713	0	5	ICSI	1350	NA	8	0	125	1	1	7	NA	MII	Cleaved	2PN	10	0	1	0	0	0	0	0	0	0	0	0	0	0	0	0	0	1	0	0	0	0	Positive	2010	<=10%	>4	Other	1	0	0	0
1858	A	3	23.6713	0	5	ICSI	1350	NA	8	0	125	1	1	0	NA	MII	NA	Atretisk	10	0	1	0	0	0	0	0	0	0	0	0	0	0	0	0	0	1	0	0	0	0	Positive	2010	<=10%	0-1	Other	1	0	0	0
1859	A	3	23.6713	0	5	ICSI	1350	NA	8	0	125	1	1	0	NA	MII	NA	Atretisk	10	0	1	0	0	0	0	0	0	0	0	0	0	0	0	0	0	1	0	0	0	0	Positive	2010	<=10%	0-1	Other	1	0	0	0
1860	A	3	23.6713	0	5	ICSI	1350	NA	8	0	125	1	1	5	NA	MII	PN Fade	2PN	10	0	1	0	0	0	0	0	0	0	0	0	0	0	0	0	0	1	0	0	0	0	Positive	2010	<=10%	>4	Other	1	0	0	0
1861	A	3	23.6713	0	5	ICSI	1350	NA	8	0	125	1	1	0	NA	MII	NA	3PN	23	0	1	0	0	0	0	0	0	0	0	0	0	0	0	0	0	1	0	0	0	0	Positive	2010	<=10%	0-1	Other	1	0	0	0
1862	A	3	23.6713	0	5	ICSI	1350	NA	8	0	125	1	1	0	NA	MII	NA	0PN	10	0	1	0	0	0	0	0	0	0	0	0	0	0	0	0	0	1	0	0	0	0	Positive	2010	<=10%	0-1	Other	1	0	0	0
1863	A	1	29.3724	0	0	IVF	1950	NA	7	0	191	1	1	0	NA	NA	PN Present	0PN	10	0	1	0	0	1	0	0	0	0	0	0	0	0	0	0	0	0	0	0	0	0	Positive	2010	<=10%	0-1	Other	0	0	0	1
1864	A	1	29.3724	0	0	IVF	1950	NA	7	0	191	1	1	0	NA	NA	No PN obs	0PN	10	0	1	0	0	1	0	0	0	0	0	0	0	0	0	0	0	0	0	0	0	0	Positive	2010	<=10%	0-1	Other	0	0	0	1
1865	A	1	29.3724	0	0	IVF	1950	NA	7	0	191	1	1	0	NA	NA	No PN obs	1PN	10	0	1	0	0	1	0	0	0	0	0	0	0	0	0	0	0	0	0	0	0	0	Positive	2010	<=10%	0-1	Other	0	0	0	1
1866	A	1	29.3724	0	0	IVF	1950	NA	7	0	191	1	1	0	NA	NA	Cleaved	0PN	10	0	1	0	0	1	0	0	0	0	0	0	0	0	0	0	0	0	0	0	0	0	Positive	2010	<=10%	0-1	Other	0	0	0	1
1867	A	1	29.3724	0	0	IVF	1950	NA	7	0	191	1	1	0	NA	NA	No PN obs	0PN	10	0	1	0	0	1	0	0	0	0	0	0	0	0	0	0	0	0	0	0	0	0	Positive	2010	<=10%	0-1	Other	0	0	0	1
1868	A	1	29.3724	0	0	IVF	1950	NA	7	0	191	1	1	4	NA	NA	PN Fade	2PN	117	0	1	0	0	1	0	0	0	0	0	0	0	0	0	0	0	0	0	0	0	0	Positive	2010	>10%	4	Transfered	0	0	0	1
1869	A	1	29.3724	0	0	IVF	1950	NA	7	0	191	1	1	2	NA	NA	PN Present	2PN	117	0	1	0	0	1	0	0	0	0	0	0	0	0	0	0	0	0	0	0	0	0	Positive	2010	<=10%	2	Transfered	0	0	0	1
1870	A	4	21.7181	0	1	IVF	1500	NA	11	2	0	0	0	4	NA	NA	NA	3PN	10	0	1	0	0	0	0	0	0	0	0	0	0	0	0	0	0	0	0	0	0	0	Negative	2008	>10%	4	Other	0	0	0	0
1871	A	4	21.7181	0	1	IVF	1500	NA	11	2	0	0	0	4	NA	NA	NA	2PN	117	0	1	0	0	0	0	0	0	0	0	0	0	0	0	0	0	0	0	0	0	0	Negative	2008	>10%	4	Transfered	0	0	0	0
1872	A	4	21.7181	0	1	IVF	1500	NA	11	2	0	0	0	2	NA	NA	NA	0PN	10	0	1	0	0	0	0	0	0	0	0	0	0	0	0	0	0	0	0	0	0	0	Negative	2008	<=10%	2	Other	0	0	0	0
1873	A	4	21.7181	0	1	IVF	1500	NA	11	2	0	0	0	0	NA	NA	NA	NA	12	0	1	0	0	0	0	0	0	0	0	0	0	0	0	0	0	0	0	0	0	0	Negative	2008	<=10%	0-1	Other	0	0	0	0
1874	A	4	21.7181	0	1	IVF	1500	NA	11	2	0	0	0	0	NA	NA	NA	NA	12	0	1	0	0	0	0	0	0	0	0	0	0	0	0	0	0	0	0	0	0	0	Negative	2008	<=10%	0-1	Other	0	0	0	0
1875	A	4	21.7181	0	1	IVF	1500	NA	11	2	0	0	0	4	NA	NA	NA	2PN	8	1	1	0	0	0	0	0	0	0	0	0	0	0	0	0	0	0	0	0	0	0	Negative	2008	>10%	4	Frozen	0	0	0	0
1876	A	4	21.7181	0	1	IVF	1500	NA	11	2	0	0	0	2	NA	NA	NA	2PN	10	0	1	0	0	0	0	0	0	0	0	0	0	0	0	0	0	0	0	0	0	0	Negative	2008	<=10%	2	Other	0	0	0	0
1877	A	4	21.7181	0	1	IVF	1500	NA	11	2	0	0	0	4	NA	NA	NA	2PN	8	1	1	0	0	0	0	0	0	0	0	0	0	0	0	0	0	0	0	0	0	0	Negative	2008	>10%	4	Frozen	0	0	0	0
1878	A	4	21.7181	0	1	IVF	1500	NA	11	2	0	0	0	1	NA	NA	NA	1PN	10	0	1	0	0	0	0	0	0	0	0	0	0	0	0	0	0	0	0	0	0	0	Negative	2008	>10%	0-1	Other	0	0	0	0
1879	A	4	21.7181	0	1	IVF	1500	NA	11	2	0	0	0	0	NA	NA	NA	NA	12	0	1	0	0	0	0	0	0	0	0	0	0	0	0	0	0	0	0	0	0	0	Negative	2008	<=10%	0-1	Other	0	0	0	0
1880	A	4	21.7181	0	1	IVF	1500	NA	11	2	0	0	0	6	NA	NA	NA	2PN	10	0	1	0	0	0	0	0	0	0	0	0	0	0	0	0	0	0	0	0	0	0	Negative	2008	<=10%	>4	Other	0	0	0	0
1881	A	5	22.3863	0	1	IVF	1575	NA	10	0	0	0	0	3	NA	NA	Cleaved	2PN	10	0	1	0	0	0	0	0	0	0	0	0	0	0	0	0	0	0	0	0	0	0	Negative	2009	>10%	3	Other	0	0	0	0
1882	A	5	22.3863	0	1	IVF	1575	NA	10	0	0	0	0	4	NA	NA	PN Present	2PN	10	0	1	0	0	0	0	0	0	0	0	0	0	0	0	0	0	0	0	0	0	0	Negative	2009	>10%	4	Other	0	0	0	0
1883	A	5	22.3863	0	1	IVF	1575	NA	10	0	0	0	0	4	NA	NA	PN Fade	2PN	10	0	1	0	0	0	0	0	0	0	0	0	0	0	0	0	0	0	0	0	0	0	Negative	2009	>10%	4	Other	0	0	0	0
1884	A	5	22.3863	0	1	IVF	1575	NA	10	0	0	0	0	0	NA	NA	NA	0PN	10	0	1	0	0	0	0	0	0	0	0	0	0	0	0	0	0	0	0	0	0	0	Negative	2009	<=10%	0-1	Other	0	0	0	0
1885	A	5	22.3863	0	1	IVF	1575	NA	10	0	0	0	0	2	NA	NA	PN Present	2PN	117	0	1	0	0	0	0	0	0	0	0	0	0	0	0	0	0	0	0	0	0	0	Negative	2009	>10%	2	Transfered	0	0	0	0
1886	A	5	22.3863	0	1	IVF	1575	NA	10	0	0	0	0	4	NA	NA	Cleaved	2PN	10	0	1	0	0	0	0	0	0	0	0	0	0	0	0	0	0	0	0	0	0	0	Negative	2009	>10%	4	Other	0	0	0	0
1887	A	5	22.3863	0	1	IVF	1575	NA	10	0	0	0	0	3	NA	NA	Cleaved	2PN	10	0	1	0	0	0	0	0	0	0	0	0	0	0	0	0	0	0	0	0	0	0	Negative	2009	>10%	3	Other	0	0	0	0
1888	A	5	22.3863	0	1	IVF	1575	NA	10	0	0	0	0	0	NA	NA	NA	3PN	10	0	1	0	0	0	0	0	0	0	0	0	0	0	0	0	0	0	0	0	0	0	Negative	2009	<=10%	0-1	Other	0	0	0	0
1889	A	5	22.3863	0	1	IVF	1575	NA	10	0	0	0	0	0	NA	NA	NA	3PN	10	0	1	0	0	0	0	0	0	0	0	0	0	0	0	0	0	0	0	0	0	0	Negative	2009	<=10%	0-1	Other	0	0	0	0
1890	A	5	22.3863	0	1	IVF	1575	NA	10	0	0	0	0	1	NA	NA	No PN obs	0PN	10	0	1	0	0	0	0	0	0	0	0	0	0	0	0	0	0	0	0	0	0	0	Negative	2009	<=10%	0-1	Other	0	0	0	0
1891	A	6	22.3863	0	1	IVF	2212.5	NA	6	0	0	0	0	0	NA	NA	NA	3PN	10	0	1	0	0	0	0	0	0	0	0	0	0	0	0	0	0	0	0	0	0	0	Negative	2009	<=10%	0-1	Other	0	0	0	0
1892	A	6	22.3863	0	1	IVF	2212.5	NA	6	0	0	0	0	4	NA	NA	Cleaved	2PN	117	0	1	0	0	0	0	0	0	0	0	0	0	0	0	0	0	0	0	0	0	0	Negative	2009	>10%	4	Transfered	0	0	0	0
1893	A	6	22.3863	0	1	IVF	2212.5	NA	6	0	0	0	0	0	NA	NA	NA	4PN	10	0	1	0	0	0	0	0	0	0	0	0	0	0	0	0	0	0	0	0	0	0	Negative	2009	<=10%	0-1	Other	0	0	0	0
1894	A	6	22.3863	0	1	IVF	2212.5	NA	6	0	0	0	0	3	NA	NA	PN Present	2PN	10	0	1	0	0	0	0	0	0	0	0	0	0	0	0	0	0	0	0	0	0	0	Negative	2009	>10%	3	Other	0	0	0	0
1895	A	6	22.3863	0	1	IVF	2212.5	NA	6	0	0	0	0	1	NA	NA	NA	0PN	10	0	1	0	0	0	0	0	0	0	0	0	0	0	0	0	0	0	0	0	0	0	Negative	2009	<=10%	0-1	Other	0	0	0	0
1896	A	6	22.3863	0	1	IVF	2212.5	NA	6	0	0	0	0	4	NA	NA	PN Fade	2PN	117	0	1	0	0	0	0	0	0	0	0	0	0	0	0	0	0	0	0	0	0	0	Negative	2009	>10%	4	Transfered	0	0	0	0
1897	A	7	20.6612	0	1	IVF	1200	NA	5	0	0	0	0	4	NA	NA	PN Fade	2PN	10	0	1	0	0	0	0	0	0	0	0	0	0	0	0	0	0	0	0	0	0	0	Negative	2010	>10%	4	Other	0	0	0	0
1898	A	7	20.6612	0	1	IVF	1200	NA	5	0	0	0	0	4	NA	NA	Cleaved	2PN	117	0	1	0	0	0	0	0	0	0	0	0	0	0	0	0	0	0	0	0	0	0	Negative	2010	>10%	4	Transfered	0	0	0	0
1899	A	7	20.6612	0	1	IVF	1200	NA	5	0	0	0	0	4	NA	NA	Cleaved	2PN	117	0	1	0	0	0	0	0	0	0	0	0	0	0	0	0	0	0	0	0	0	0	Negative	2010	<=10%	4	Transfered	0	0	0	0
1900	A	7	20.6612	0	1	IVF	1200	NA	5	0	0	0	0	4	NA	NA	PN Fade	2PN	10	0	1	0	0	0	0	0	0	0	0	0	0	0	0	0	0	0	0	0	0	0	Negative	2010	>10%	4	Other	0	0	0	0
1901	A	7	20.6612	0	1	IVF	1200	NA	5	0	0	0	0	0	NA	NA	NA	0PN	10	0	1	0	0	0	0	0	0	0	0	0	0	0	0	0	0	0	0	0	0	0	Negative	2010	<=10%	0-1	Other	0	0	0	0
1902	A	8	21.3068	0	1	IVF	1650	NA	11	3	0	0	0	2	NA	NA	PN Present	2PN	117	1	1	0	0	0	0	0	0	0	0	0	0	0	0	0	0	0	0	0	0	0	Negative	2010	>10%	2	Transfered	0	0	0	0
1903	A	8	21.3068	0	1	IVF	1650	NA	11	3	0	0	0	1	NA	NA	PN Present	2PN	10	0	1	0	0	0	0	0	0	0	0	0	0	0	0	0	0	0	0	0	0	0	Negative	2010	>10%	0-1	Other	0	0	0	0
1904	A	8	21.3068	0	1	IVF	1650	NA	11	3	0	0	0	2	NA	NA	PN Present	2PN	10	1	1	0	0	0	0	0	0	0	0	0	0	0	0	0	0	0	0	0	0	0	Negative	2010	>10%	2	Other	0	0	0	0
1905	A	8	21.3068	0	1	IVF	1650	NA	11	3	0	0	0	1	NA	NA	PN Present	2PN	10	0	1	0	0	0	0	0	0	0	0	0	0	0	0	0	0	0	0	0	0	0	Negative	2010	>10%	0-1	Other	0	0	0	0
1906	A	8	21.3068	0	1	IVF	1650	NA	11	3	0	0	0	0	NA	NA	PN Present	1PN	10	0	1	0	0	0	0	0	0	0	0	0	0	0	0	0	0	0	0	0	0	0	Negative	2010	<=10%	0-1	Other	0	0	0	0
1907	A	8	21.3068	0	1	IVF	1650	NA	11	3	0	0	0	4	NA	NA	PN Fade	2PN	117	0	1	0	0	0	0	0	0	0	0	0	0	0	0	0	0	0	0	0	0	0	Negative	2010	>10%	4	Transfered	0	0	0	0
1908	A	8	21.3068	0	1	IVF	1650	NA	11	3	0	0	0	2	NA	NA	PN Present	2PN	117	1	1	0	0	0	0	0	0	0	0	0	0	0	0	0	0	0	0	0	0	0	Negative	2010	<=10%	2	Transfered	0	0	0	0
1909	A	8	21.3068	0	1	IVF	1650	NA	11	3	0	0	0	1	NA	NA	PN Present	2PN	10	0	1	0	0	0	0	0	0	0	0	0	0	0	0	0	0	0	0	0	0	0	Negative	2010	<=10%	0-1	Other	0	0	0	0
1910	A	8	21.3068	0	1	IVF	1650	NA	11	3	0	0	0	3	NA	NA	PN Fade	2PN	10	0	1	0	0	0	0	0	0	0	0	0	0	0	0	0	0	0	0	0	0	0	Negative	2010	>10%	3	Other	0	0	0	0
1911	A	8	21.3068	0	1	IVF	1650	NA	11	3	0	0	0	7	NA	NA	Cleaving	2PN	10	0	1	0	0	0	0	0	0	0	0	0	0	0	0	0	0	0	0	0	0	0	Negative	2010	<=10%	>4	Other	0	0	0	0
1912	A	8	21.3068	0	1	IVF	1650	NA	11	3	0	0	0	4	NA	NA	Cleaved	2PN	117	0	1	0	0	0	0	0	0	0	0	0	0	0	0	0	0	0	0	0	0	0	Negative	2010	>10%	4	Transfered	0	0	0	0
1913	A	1	21.5349	0	3	IVF	1462.5	NA	8	0	442	1	1	3	NA	NA	PN Fade	2PN	10	0	1	0	0	0	0	0	0	0	0	0	1	0	0	0	0	0	0	0	0	0	Positive	2009	>10%	3	Other	0	1	0	0
1914	A	1	21.5349	0	3	IVF	1462.5	NA	8	0	442	1	1	4	NA	NA	PN Fade	2PN	117	0	1	0	0	0	0	0	0	0	0	0	1	0	0	0	0	0	0	0	0	0	Positive	2009	>10%	4	Transfered	0	1	0	0
1915	A	1	21.5349	0	3	IVF	1462.5	NA	8	0	442	1	1	4	NA	NA	PN Fade	2PN	10	0	1	0	0	0	0	0	0	0	0	0	1	0	0	0	0	0	0	0	0	0	Positive	2009	>10%	4	Other	0	1	0	0
1916	A	1	21.5349	0	3	IVF	1462.5	NA	8	0	442	1	1	6	D2	NA	PN Present	0PN	10	0	1	0	0	0	0	0	0	0	0	0	1	0	0	0	0	0	0	0	0	0	Positive	2009	>10%	>4	Other	0	1	0	0
1917	A	1	21.5349	0	3	IVF	1462.5	NA	8	0	442	1	1	7	NA	NA	PN Fade	2PN	10	0	1	0	0	0	0	0	0	0	0	0	1	0	0	0	0	0	0	0	0	0	Positive	2009	>10%	>4	Other	0	1	0	0
1918	A	1	21.5349	0	3	IVF	1462.5	NA	8	0	442	1	1	6	NA	NA	PN Fade	2PN	117	0	1	0	0	0	0	0	0	0	0	0	1	0	0	0	0	0	0	0	0	0	Positive	2009	>10%	>4	Transfered	0	1	0	0
1919	A	1	21.5349	0	3	IVF	1462.5	NA	8	0	442	1	1	6	NA	NA	PN Present	2PN	10	0	1	0	0	0	0	0	0	0	0	0	1	0	0	0	0	0	0	0	0	0	Positive	2009	>10%	>4	Other	0	1	0	0
1920	A	1	21.5349	0	3	IVF	1462.5	NA	8	0	442	1	1	4	NA	NA	PN Present	2PN	10	0	1	0	0	0	0	0	0	0	0	0	1	0	0	0	0	0	0	0	0	0	Positive	2009	>10%	4	Other	0	1	0	0
1921	A	1	18.5911	0	1	ICSI	2550	NA	7	0	0	0	0	0	NA	Shell	NA	NA	10	0	1	0	0	0	0	0	0	0	0	0	0	0	0	0	0	1	0	0	0	0	Negative	2010	<=10%	0-1	Other	1	0	0	0
1922	A	1	18.5911	0	1	ICSI	2550	NA	7	0	0	0	0	0	NA	Shell	NA	NA	10	0	1	0	0	0	0	0	0	0	0	0	0	0	0	0	0	1	0	0	0	0	Negative	2010	<=10%	0-1	Other	1	0	0	0
1923	A	1	18.5911	0	1	ICSI	2550	NA	7	0	0	0	0	1	NA	MII	No PN obs	0PN	10	0	1	0	0	0	0	0	0	0	0	0	0	0	0	0	0	1	0	0	0	0	Negative	2010	<=10%	0-1	Other	1	0	0	0
1924	A	1	18.5911	0	1	ICSI	2550	NA	7	0	0	0	0	3	NA	MII	PN Present	0PN	117	0	1	0	0	0	0	0	0	0	0	0	0	0	0	0	0	1	0	0	0	0	Negative	2010	>10%	3	Transfered	1	0	0	0
1925	A	1	18.5911	0	1	ICSI	2550	NA	7	0	0	0	0	1	NA	MII	No PN obs	0PN	10	0	1	0	0	0	0	0	0	0	0	0	0	0	0	0	0	1	0	0	0	0	Negative	2010	<=10%	0-1	Other	1	0	0	0
1926	A	1	18.5911	0	1	ICSI	2550	NA	7	0	0	0	0	2	NA	MII	Cleaved	2PN	10	0	1	0	0	0	0	0	0	0	0	0	0	0	0	0	0	1	0	0	0	0	Negative	2010	>10%	2	Other	1	0	0	0
1927	A	1	18.5911	0	1	ICSI	2550	NA	7	0	0	0	0	1	NA	MII	No PN obs	0PN	10	0	1	0	0	0	0	0	0	0	0	0	0	0	0	0	0	1	0	0	0	0	Negative	2010	<=10%	0-1	Other	1	0	0	0
1928	A	2	18.5911	0	1	ICSI	1912.5	NA	4	0	0	0	0	4	D2	MII	Cleaved	2PN	10	0	1	0	0	0	0	0	1	0	0	0	0	0	0	0	0	1	0	0	0	0	Negative	2010	>10%	4	Other	1	0	0	0
1929	A	2	18.5911	0	1	ICSI	1912.5	NA	4	0	0	0	0	4	NA	MII	PN Fade	2PN	10	0	1	0	0	0	0	0	1	0	0	0	0	0	0	0	0	1	0	0	0	0	Negative	2010	>10%	4	Other	1	0	0	0
1930	A	2	18.5911	0	1	ICSI	1912.5	NA	4	0	0	0	0	0	NA	MII	NA	Atretisk	10	0	1	0	0	0	0	0	1	0	0	0	0	0	0	0	0	1	0	0	0	0	Negative	2010	<=10%	0-1	Other	1	0	0	0
1931	A	2	18.5911	0	1	ICSI	1912.5	NA	4	0	0	0	0	3	NA	MII	PN Fade	2PN	117	0	1	0	0	0	0	0	1	0	0	0	0	0	0	0	0	1	0	0	0	0	Negative	2010	>10%	3	Transfered	1	0	0	0
1932	A	1	20.4294	0	0	ICSI	1650	NA	7	3	0	0	0	0	NA	NA	PN Present	0PN	10	0	1	0	0	0	0	0	1	0	0	0	0	0	0	0	0	1	0	0	0	0	Negative	2010	<=10%	0-1	Other	1	0	0	0
1933	A	1	20.4294	0	0	ICSI	1650	NA	7	3	0	0	0	4	NA	MII	PN Present	2PN	10	1	1	0	0	0	0	0	1	0	0	0	0	0	0	0	0	1	0	0	0	0	Negative	2010	<=10%	4	Other	1	0	0	0
1934	A	1	20.4294	0	0	ICSI	1650	NA	7	3	0	0	0	0	NA	NA	No PN obs	0PN	10	0	1	0	0	0	0	0	1	0	0	0	0	0	0	0	0	1	0	0	0	0	Negative	2010	<=10%	0-1	Other	1	0	0	0
1935	A	1	20.4294	0	0	ICSI	1650	NA	7	3	0	0	0	3	NA	NA	PN Present	2PN	117	1	1	0	0	0	0	0	1	0	0	0	0	0	0	0	0	1	0	0	0	0	Negative	2010	<=10%	3	Transfered	1	0	0	0
1936	A	1	20.4294	0	0	ICSI	1650	NA	7	3	0	0	0	4	NA	MII	Cleaved	2PN	10	1	1	0	0	0	0	0	1	0	0	0	0	0	0	0	0	1	0	0	0	0	Negative	2010	<=10%	4	Other	1	0	0	0
1937	A	1	20.4294	0	0	ICSI	1650	NA	7	3	0	0	0	4	NA	MII	Cleaved	2PN	117	0	1	0	0	0	0	0	1	0	0	0	0	0	0	0	0	1	0	0	0	0	Negative	2010	<=10%	4	Transfered	1	0	0	0
1938	A	1	20.4294	0	0	ICSI	1650	NA	7	3	0	0	0	0	NA	MI	NA	NA	10	0	1	0	0	0	0	0	1	0	0	0	0	0	0	0	0	1	0	0	0	0	Negative	2010	<=10%	0-1	Other	1	0	0	0
1939	A	1	NA	0	0	ICSI	2233.5	NA	10	1	0	0	0	0	NA	MII	NA	0PN	10	0	1	0	0	0	0	0	0	0	0	0	0	0	0	0	0	0	0	0	0	0	Negative	2010	<=10%	0-1	Other	0	0	0	0
1940	A	1	NA	0	0	ICSI	2233.5	NA	10	1	0	0	0	0	NA	MII	NA	0PN	10	0	1	0	0	0	0	0	0	0	0	0	0	0	0	0	0	0	0	0	0	0	Negative	2010	<=10%	0-1	Other	0	0	0	0
1941	A	1	NA	0	0	ICSI	2233.5	NA	10	1	0	0	0	0	NA	MII	No PN obs	0PN	10	0	1	0	0	0	0	0	0	0	0	0	0	0	0	0	0	0	0	0	0	0	Negative	2010	<=10%	0-1	Other	0	0	0	0
1942	A	1	NA	0	0	ICSI	2233.5	NA	10	1	0	0	0	2	NA	MII	PN Present	2PN	10	0	1	0	0	0	0	0	0	0	0	0	0	0	0	0	0	0	0	0	0	0	Negative	2010	>10%	2	Other	0	0	0	0
1943	A	1	NA	0	0	ICSI	2233.5	NA	10	1	0	0	0	0	NA	MII	NA	0PN	10	0	1	0	0	0	0	0	0	0	0	0	0	0	0	0	0	0	0	0	0	0	Negative	2010	<=10%	0-1	Other	0	0	0	0
1944	A	1	NA	0	0	ICSI	2233.5	NA	10	1	0	0	0	0	NA	MI	NA	NA	10	0	1	0	0	0	0	0	0	0	0	0	0	0	0	0	0	0	0	0	0	0	Negative	2010	<=10%	0-1	Other	0	0	0	0
1945	A	1	NA	0	0	ICSI	2233.5	NA	10	1	0	0	0	0	NA	MI	NA	NA	10	0	1	0	0	0	0	0	0	0	0	0	0	0	0	0	0	0	0	0	0	0	Negative	2010	<=10%	0-1	Other	0	0	0	0
1946	A	1	NA	0	0	ICSI	2233.5	NA	10	1	0	0	0	4	NA	MII	Cleaved	2PN	8	1	1	0	0	0	0	0	0	0	0	0	0	0	0	0	0	0	0	0	0	0	Negative	2010	<=10%	4	Frozen	0	0	0	0
1947	A	1	NA	0	0	ICSI	2233.5	NA	10	1	0	0	0	4	NA	MII	PN Fade	2PN	117	0	1	0	0	0	0	0	0	0	0	0	0	0	0	0	0	0	0	0	0	0	Negative	2010	<=10%	4	Transfered	0	0	0	0
1948	A	1	NA	0	0	ICSI	2233.5	NA	10	1	0	0	0	0	NA	MII	No PN obs	0PN	10	0	1	0	0	0	0	0	0	0	0	0	0	0	0	0	0	0	0	0	0	0	Negative	2010	<=10%	0-1	Other	0	0	0	0
1949	A	2	27.0416	0	0	ICSI	1467.15	NA	3	0	0	0	0	2	NA	MII	PN Fade	2PN	117	0	1	0	0	0	0	0	0	0	0	0	0	0	0	0	0	0	0	0	0	0	Negative	2010	<=10%	2	Transfered	0	0	0	0
1950	A	2	27.0416	0	0	ICSI	1467.15	NA	3	0	0	0	0	0	NA	GV	NA	NA	10	0	1	0	0	0	0	0	0	0	0	0	0	0	0	0	0	0	0	0	0	0	Negative	2010	<=10%	0-1	Other	0	0	0	0
1951	A	2	27.0416	0	0	ICSI	1467.15	NA	3	0	0	0	0	0	NA	GV	NA	NA	10	0	1	0	0	0	0	0	0	0	0	0	0	0	0	0	0	0	0	0	0	0	Negative	2010	<=10%	0-1	Other	0	0	0	0
1952	A	1	19.8352	0	0	ICSI	1312.5	NA	8	1	501	1	1	0	NA	MII	PN Present	1PN	10	0	1	0	0	0	0	0	1	0	0	0	0	0	0	0	0	1	0	0	0	0	Positive	2010	<=10%	0-1	Other	1	0	0	0
1953	A	1	19.8352	0	0	ICSI	1312.5	NA	8	1	501	1	1	0	NA	MII	NA	NA	10	0	1	0	0	0	0	0	1	0	0	0	0	0	0	0	0	1	0	0	0	0	Positive	2010	<=10%	0-1	Other	1	0	0	0
1954	A	1	19.8352	0	0	ICSI	1312.5	NA	8	1	501	1	1	0	NA	MII	Cleaved	2PN	10	0	1	0	0	0	0	0	1	0	0	0	0	0	0	0	0	1	0	0	0	0	Positive	2010	<=10%	0-1	Other	1	0	0	0
1955	A	1	19.8352	0	0	ICSI	1312.5	NA	8	1	501	1	1	4	NA	MII	Cleaved	2PN	117	0	1	0	0	0	0	0	1	0	0	0	0	0	0	0	0	1	0	0	0	0	Positive	2010	<=10%	4	Transfered	1	0	0	0
1956	A	1	19.8352	0	0	ICSI	1312.5	NA	8	1	501	1	1	0	NA	MII	NA	Atretisk	10	0	1	0	0	0	0	0	1	0	0	0	0	0	0	0	0	1	0	0	0	0	Positive	2010	<=10%	0-1	Other	1	0	0	0
1957	A	1	19.8352	0	0	ICSI	1312.5	NA	8	1	501	1	1	0	NA	MII	NA	0PN	10	0	1	0	0	0	0	0	1	0	0	0	0	0	0	0	0	1	0	0	0	0	Positive	2010	<=10%	0-1	Other	1	0	0	0
1958	A	1	19.8352	0	0	ICSI	1312.5	NA	8	1	501	1	1	4	NA	MII	Cleaving	2PN	8	1	1	0	0	0	0	0	1	0	0	0	0	0	0	0	0	1	0	0	0	0	Positive	2010	>10%	4	Frozen	1	0	0	0
1959	A	1	19.8352	0	0	ICSI	1312.5	NA	8	1	501	1	1	0	NA	MI	NA	NA	10	0	1	0	0	0	0	0	1	0	0	0	0	0	0	0	0	1	0	0	0	0	Positive	2010	<=10%	0-1	Other	1	0	0	0
1960	A	3	18.4965	0	0	IVF	1050	NA	7	0	0	0	0	5	NA	NA	NA	2PN	10	0	1	0	0	0	0	0	0	0	0	0	0	0	0	0	0	0	0	0	0	0	Negative	2008	>10%	>4	Other	0	0	0	0
1961	A	3	18.4965	0	0	IVF	1050	NA	7	0	0	0	0	3	NA	NA	NA	2PN	10	0	1	0	0	0	0	0	0	0	0	0	0	0	0	0	0	0	0	0	0	0	Negative	2008	>10%	3	Other	0	0	0	0
1962	A	3	18.4965	0	0	IVF	1050	NA	7	0	0	0	0	7	NA	NA	NA	2PN	10	0	1	0	0	0	0	0	0	0	0	0	0	0	0	0	0	0	0	0	0	0	Negative	2008	>10%	>4	Other	0	0	0	0
1963	A	3	18.4965	0	0	IVF	1050	NA	7	0	0	0	0	4	NA	NA	NA	2PN	117	0	1	0	0	0	0	0	0	0	0	0	0	0	0	0	0	0	0	0	0	0	Negative	2008	>10%	4	Transfered	0	0	0	0
1964	A	3	18.4965	0	0	IVF	1050	NA	7	0	0	0	0	4	NA	NA	NA	2PN	10	0	1	0	0	0	0	0	0	0	0	0	0	0	0	0	0	0	0	0	0	0	Negative	2008	>10%	4	Other	0	0	0	0
1965	A	3	18.4965	0	0	IVF	1050	NA	7	0	0	0	0	4	NA	NA	NA	2PN	117	0	1	0	0	0	0	0	0	0	0	0	0	0	0	0	0	0	0	0	0	0	Negative	2008	>10%	4	Transfered	0	0	0	0
1966	A	3	18.4965	0	0	IVF	1050	NA	7	0	0	0	0	4	NA	NA	NA	2PN	10	0	1	0	0	0	0	0	0	0	0	0	0	0	0	0	0	0	0	0	0	0	Negative	2008	>10%	4	Other	0	0	0	0
1967	A	5	18.4965	0	0	IVF	1200	NA	3	0	0	0	0	0	NA	NA	NA	NA	10	0	1	0	0	0	0	0	0	0	0	0	0	0	0	0	0	0	0	0	0	0	Negative	2009	<=10%	0-1	Other	0	0	0	0
1968	A	5	18.4965	0	0	IVF	1200	NA	3	0	0	0	0	5	NA	NA	PN Fade	2PN	117	0	1	0	0	0	0	0	0	0	0	0	0	0	0	0	0	0	0	0	0	0	Negative	2009	>10%	>4	Transfered	0	0	0	0
1969	A	5	18.4965	0	0	IVF	1200	NA	3	0	0	0	0	0	NA	NA	NA	NA	10	0	1	0	0	0	0	0	0	0	0	0	0	0	0	0	0	0	0	0	0	0	Negative	2009	<=10%	0-1	Other	0	0	0	0
1970	A	6	19.4874	0	0	IVF	900	NA	5	2	767	2	2	4	NA	NA	PN Present	2PN	8	1	1	0	0	0	0	0	0	0	0	0	0	0	0	0	0	0	0	0	0	0	Positive	2010	>10%	4	Frozen	0	0	0	0
1971	A	6	19.4874	0	0	IVF	900	NA	5	2	767	2	2	4	NA	NA	Cleaved	2PN	117	0	1	0	0	0	0	0	0	0	0	0	0	0	0	0	0	0	0	0	0	0	Positive	2010	>10%	4	Transfered	0	0	0	0
1972	A	6	19.4874	0	0	IVF	900	NA	5	2	767	2	2	3	NA	NA	PN Fade	2PN	8	1	1	0	0	0	0	0	0	0	0	0	0	0	0	0	0	0	0	0	0	0	Positive	2010	>10%	3	Frozen	0	0	0	0
1973	A	6	19.4874	0	0	IVF	900	NA	5	2	767	2	2	4	NA	NA	PN Fade	2PN	117	0	1	0	0	0	0	0	0	0	0	0	0	0	0	0	0	0	0	0	0	0	Positive	2010	<=10%	4	Transfered	0	0	0	0
1974	A	6	19.4874	0	0	IVF	900	NA	5	2	767	2	2	3	NA	NA	PN Present	2PN	10	0	1	0	0	0	0	0	0	0	0	0	0	0	0	0	0	0	0	0	0	0	Positive	2010	>10%	3	Other	0	0	0	0
1975	A	1	18.1138	0	0	IVF	1025	NA	10	2	0	0	0	5	NA	NA	PN Fade	2PN	10	0	1	0	0	0	0	0	0	0	0	0	0	0	0	0	0	0	0	0	0	0	Negative	2009	>10%	>4	Other	0	0	0	0
1976	A	1	18.1138	0	0	IVF	1025	NA	10	2	0	0	0	2	NA	NA	PN Present	2PN	117	1	1	0	0	0	0	0	0	0	0	0	0	0	0	0	0	0	0	0	0	0	Negative	2009	>10%	2	Transfered	0	0	0	0
1977	A	1	18.1138	0	0	IVF	1025	NA	10	2	0	0	0	3	NA	NA	PN Present	2PN	117	1	1	0	0	0	0	0	0	0	0	0	0	0	0	0	0	0	0	0	0	0	Negative	2009	<=10%	3	Transfered	0	0	0	0
1978	A	1	18.1138	0	0	IVF	1025	NA	10	2	0	0	0	0	NA	NA	No PN obs	0PN	10	0	1	0	0	0	0	0	0	0	0	0	0	0	0	0	0	0	0	0	0	0	Negative	2009	<=10%	0-1	Other	0	0	0	0
1979	A	1	18.1138	0	0	IVF	1025	NA	10	2	0	0	0	0	NA	NA	No PN obs	0PN	10	0	1	0	0	0	0	0	0	0	0	0	0	0	0	0	0	0	0	0	0	0	Negative	2009	<=10%	0-1	Other	0	0	0	0
1980	A	1	18.1138	0	0	IVF	1025	NA	10	2	0	0	0	0	NA	NA	No PN obs	0PN	10	0	1	0	0	0	0	0	0	0	0	0	0	0	0	0	0	0	0	0	0	0	Negative	2009	<=10%	0-1	Other	0	0	0	0
1981	A	1	18.1138	0	0	IVF	1025	NA	10	2	0	0	0	4	NA	NA	PN Fade	2PN	117	0	1	0	0	0	0	0	0	0	0	0	0	0	0	0	0	0	0	0	0	0	Negative	2009	>10%	4	Transfered	0	0	0	0
1982	A	1	18.1138	0	0	IVF	1025	NA	10	2	0	0	0	0	NA	NA	No PN obs	0PN	10	0	1	0	0	0	0	0	0	0	0	0	0	0	0	0	0	0	0	0	0	0	Negative	2009	<=10%	0-1	Other	0	0	0	0
1983	A	1	18.1138	0	0	IVF	1025	NA	10	2	0	0	0	0	NA	NA	No PN obs	0PN	10	0	1	0	0	0	0	0	0	0	0	0	0	0	0	0	0	0	0	0	0	0	Negative	2009	<=10%	0-1	Other	0	0	0	0
1984	A	1	18.1138	0	0	IVF	1025	NA	10	2	0	0	0	0	NA	NA	No PN obs	0PN	10	0	1	0	0	0	0	0	0	0	0	0	0	0	0	0	0	0	0	0	0	0	Negative	2009	<=10%	0-1	Other	0	0	0	0
1985	A	3	17.6177	0	0	IVF	858.5	NA	5	2	150	1	1	4	NA	NA	PN Fade	2PN	117	0	1	0	0	0	0	0	0	0	0	0	0	0	0	0	0	0	0	0	0	0	Positive	2010	<=10%	4	Transfered	0	0	0	0
1986	A	3	17.6177	0	0	IVF	858.5	NA	5	2	150	1	1	0	NA	NA	NA	NA	10	0	1	0	0	0	0	0	0	0	0	0	0	0	0	0	0	0	0	0	0	0	Positive	2010	<=10%	0-1	Other	0	0	0	0
1987	A	3	17.6177	0	0	IVF	858.5	NA	5	2	150	1	1	2	NA	NA	PN Fade	2PN	8	1	1	0	0	0	0	0	0	0	0	0	0	0	0	0	0	0	0	0	0	0	Positive	2010	>10%	2	Frozen	0	0	0	0
1988	A	3	17.6177	0	0	IVF	858.5	NA	5	2	150	1	1	3	NA	NA	PN Fade	2PN	8	1	1	0	0	0	0	0	0	0	0	0	0	0	0	0	0	0	0	0	0	0	Positive	2010	>10%	3	Frozen	0	0	0	0
1989	A	3	17.6177	0	0	IVF	858.5	NA	5	2	150	1	1	0	NA	NA	NA	NA	10	0	1	0	0	0	0	0	0	0	0	0	0	0	0	0	0	0	0	0	0	0	Positive	2010	<=10%	0-1	Other	0	0	0	0
1990	A	1	21.1553	3	0	ICSI	1500	NA	7	1	240	1	1	0	NA	MII	No PN obs	0PN	10	0	1	0	0	0	0	0	0	0	0	0	0	0	0	0	1	0	0	0	0	0	Positive	2010	<=10%	0-1	Other	1	0	0	0
1991	A	1	21.1553	3	0	ICSI	1500	NA	7	1	240	1	1	2	NA	MII	PN Fade	2PN	8	1	1	0	0	0	0	0	0	0	0	0	0	0	0	0	1	0	0	0	0	0	Positive	2010	<=10%	2	Frozen	1	0	0	0
1992	A	1	21.1553	3	0	ICSI	1500	NA	7	1	240	1	1	4	NA	MII	PN Fade	2PN	117	0	1	0	0	0	0	0	0	0	0	0	0	0	0	0	1	0	0	0	0	0	Positive	2010	>10%	4	Transfered	1	0	0	0
1993	A	1	21.1553	3	0	ICSI	1500	NA	7	1	240	1	1	0	NA	MI	NA	NA	10	0	1	0	0	0	0	0	0	0	0	0	0	0	0	0	1	0	0	0	0	0	Positive	2010	<=10%	0-1	Other	1	0	0	0
1994	A	1	21.1553	3	0	ICSI	1500	NA	7	1	240	1	1	0	NA	MI	NA	NA	10	0	1	0	0	0	0	0	0	0	0	0	0	0	0	0	1	0	0	0	0	0	Positive	2010	<=10%	0-1	Other	1	0	0	0
1995	A	1	21.1553	3	0	ICSI	1500	NA	7	1	240	1	1	0	NA	MII	No PN obs	0PN	10	0	1	0	0	0	0	0	0	0	0	0	0	0	0	0	1	0	0	0	0	0	Positive	2010	<=10%	0-1	Other	1	0	0	0
1996	A	1	21.1553	3	0	ICSI	1500	NA	7	1	240	1	1	0	NA	MI	NA	NA	10	0	1	0	0	0	0	0	0	0	0	0	0	0	0	0	1	0	0	0	0	0	Positive	2010	<=10%	0-1	Other	1	0	0	0
1997	A	1	22.0968	0	0	ICSI	3037.5	NA	9	3	0	0	0	4	NA	MII	PN Fade	2PN	10	1	1	0	0	0	0	0	0	0	0	0	0	0	0	0	0	1	0	0	0	0	Negative	2010	<=10%	4	Other	1	0	0	0
1998	A	1	22.0968	0	0	ICSI	3037.5	NA	9	3	0	0	0	1	NA	NA	No PN obs	0PN	10	0	1	0	0	0	0	0	0	0	0	0	0	0	0	0	0	1	0	0	0	0	Negative	2010	<=10%	0-1	Other	1	0	0	0
1999	A	1	22.0968	0	0	ICSI	3037.5	NA	9	3	0	0	0	0	NA	MI	NA	NA	10	0	1	0	0	0	0	0	0	0	0	0	0	0	0	0	0	1	0	0	0	0	Negative	2010	<=10%	0-1	Other	1	0	0	0
[truncated: 63,536 more rows]
[truncated: 3 more columns]
